# Supplementary material for: A path towards high lithium-metal electrode coulombic efficiency based on electrolyte interaction motif descriptor
Source: Nat Commun. 2025 May 20;16:4672. doi: 10.1038/s41467-025-59955-0 (PMC12092653; doi:10.1038/s41467-025-59955-0)
Supplement: Supplementary file 3 — Supplementary Data 1 [file 41467_2025_59955_MOESM3_ESM.zip]

Archive with 3 entries (3 files):
- LiFSI-2.5DME-3.0FB123.vasp
- LiFSI-2.5TMOS-3.0FB123.vasp
- LiFSI-2.5TMOS-3.0FB135.vasp
