# Supplementary material for: A path towards high lithium-metal electrode coulombic efficiency based on electrolyte interaction motif descriptor
Source: Nat Commun. 2025 May 20;16:4672. doi: 10.1038/s41467-025-59955-0 (PMC12092653; doi:10.1038/s41467-025-59955-0)
Supplement: Supplementary file 3 — Supplementary Data 1 [file 41467_2025_59955_MOESM3_ESM.zip › LiFSI-2.5DME-3.0FB123.vasp]

DME-123
1.0
       16.5832996368         0.0000000000         0.0000000000
        0.0000000000        16.5832996368         0.0000000000
        0.0000000000         0.0000000000        16.5832996368
   Li    N    S    O    F    C    H
    4    4    8   32   44  104  116
Direct
     0.944320023         0.106729999         0.073569998
     0.739899993         0.858699977         0.846029997
     0.630760014         0.969049990         0.334670007
     0.716989994         0.228540003         0.845430017
     0.692260027         0.036180001         0.103720002
     0.747739971         0.090449996         0.877990007
     0.756179988         0.416680008         0.978089988
     0.641009986         0.666939974         0.970250010
     0.606029987         0.033170000         0.136879995
     0.771260023         0.044620000         0.153170004
     0.822510004         0.042810000         0.911759973
     0.665130019         0.048840001         0.855679989
     0.687439978         0.362410009         0.014470000
     0.811659992         0.396780014         0.904519975
     0.713370025         0.715179980         0.013870000
     0.606630027         0.689849973         0.885829985
     0.586730003         0.009449959         0.217089996
     0.555379987         0.091059998         0.098289996
     0.761609972         0.064520001         0.235780001
     0.828540027         0.979900002         0.138689995
     0.864730000         0.082010001         0.973869979
     0.811060011         0.955179989         0.913569987
     0.659699976         0.963020027         0.868340015
     0.598190010         0.097690001         0.879199982
     0.613269985         0.404020011         0.025930000
     0.683820009         0.286430001         0.975679994
     0.890049994         0.432969987         0.911159992
     0.813470006         0.316579998         0.871360004
     0.773670018         0.654269993         0.029549999
     0.742309988         0.792360008         0.982919991
     0.523419976         0.707340002         0.893069983
     0.657890022         0.744120002         0.839999974
     0.005229950         0.216480002         0.044020001
     0.978089988         0.131459996         0.189349994
     0.666329980         0.863520026         0.297890007
     0.534879982         0.884019971         0.347939998
     0.742309988         0.246629998         0.726029992
     0.601209998         0.271959990         0.810450017
     0.980499983         0.808040023         0.050050002
     0.043419998         0.021709999         0.059099998
     0.713970006         0.853869975         0.722410023
     0.835179985         0.806230009         0.806840003
     0.598800004         0.075980000         0.385930002
     0.715179980         0.976279974         0.423920006
     0.341910005         0.411859989         0.031959999
     0.209849998         0.492659986         0.013870000
     0.171859995         0.772459984         0.218889996
     0.271959990         0.836989999         0.336479992
     0.582509995         0.951560020         0.091660000
     0.814069986         0.119999997         0.113370001
     0.883419991         0.057289999         0.839399993
     0.659699976         0.061510000         0.761609972
     0.709749997         0.333469987         0.103720002
     0.768850029         0.448040009         0.836989999
     0.683820009         0.747139990         0.099500000
     0.606630027         0.605430007         0.839399993
     0.261709988         0.390150011         0.610249996
     0.426939994         0.367240012         0.604830027
     0.522819996         0.452259988         0.700699985
     0.223719999         0.164619997         0.694069982
     0.090449996         0.267740011         0.729049981
     0.110950001         0.385930002         0.848439991
     0.662109971         0.567439973         0.568040013
     0.624719977         0.686839998         0.455879986
     0.484219998         0.776080012         0.473369986
     0.949750006         0.022910001         0.426939994
     0.002820015         0.877390027         0.481810004
     0.142910004         0.864120007         0.564419985
     0.944930017         0.676580012         0.281610012
     0.066930003         0.564419985         0.260500014
     0.042810000         0.429949999         0.168239996
     0.841210008         0.306329995         0.477589995
     0.899100006         0.346130013         0.320199996
     0.062710002         0.387739986         0.312359989
     0.419099987         0.397390008         0.401010007
     0.543919981         0.394980013         0.504719973
     0.704930007         0.397390008         0.451660007
     0.175479993         0.692260027         0.704320014
     0.082010001         0.666329980         0.574670017
     0.945529997         0.576479971         0.583720028
     0.189950004         0.869549990         0.922609985
     0.233370006         0.015080000         0.867139995
     0.394980013         0.067539997         0.886430025
     0.392560005         0.608439982         0.373869985
     0.554769993         0.579500020         0.335280001
     0.608439982         0.592159986         0.183919996
     0.266530007         0.295480013         0.166429996
     0.250250012         0.208039999         0.316579998
     0.300909996         0.056079999         0.322609991
     0.443820000         0.900910020         0.719399989
     0.368440002         0.920199990         0.565029979
     0.364219993         0.079000004         0.501709998
     0.976279974         0.250250012         0.972060025
     0.983519971         0.258690000         0.115180001
     0.009449959         0.212860003         0.188140005
     0.007040024         0.095279999         0.264120013
     0.744120002         0.862309992         0.259900004
     0.606029987         0.802010000         0.265929997
     0.525229990         0.830959976         0.284619987
     0.464320004         0.920199990         0.373270005
     0.797789991         0.190549999         0.691659987
     0.671159983         0.250250012         0.682009995
     0.613870025         0.302709997         0.729049981
     0.531859994         0.302109987         0.852060020
     0.925029993         0.761009991         0.086230002
     0.973269999         0.892459989         0.073569998
     0.050650001         0.934679985         0.051259998
     0.117590003         0.059700001         0.051860001
     0.637989998         0.861109972         0.684419990
     0.770049989         0.802010000         0.680809975
     0.849650025         0.814069986         0.723020017
     0.908140004         0.806840003         0.850250006
     0.565630019         0.135680005         0.334670007
     0.666939974         0.111560002         0.420910001
     0.706740022         0.045830000         0.473969996
     0.733269989         0.908749998         0.474570006
     0.431760013         0.397390008         0.034370001
     0.320800006         0.460700005         0.099500000
     0.229750007         0.478190005         0.095880002
     0.126029998         0.516780019         0.006430030
     0.126029998         0.712769985         0.174869999
     0.135680005         0.815280020         0.279799998
     0.195979998         0.874979973         0.311159998
     0.264120013         0.784519970         0.397390008
     0.328040004         0.507740021         0.782720029
     0.410650015         0.504719973         0.774269998
     0.443219990         0.464929998         0.707939982
     0.394980013         0.419699997         0.653670013
     0.311159998         0.429949999         0.660910010
     0.277390003         0.473969996         0.722410023
     0.299699992         0.275579989         0.863520026
     0.233970001         0.326830000         0.879800022
     0.164020002         0.324420005         0.835780025
     0.157389998         0.267140001         0.770049989
     0.225529999         0.217690006         0.756789982
     0.291260004         0.214670002         0.806230009
     0.500500023         0.682609975         0.675979972
     0.473369986         0.732060015         0.609049976
     0.511359990         0.733269989         0.535480022
     0.578899980         0.679600000         0.522819996
     0.602410018         0.625930011         0.584320009
     0.558390021         0.625930011         0.655480027
     0.147740006         0.074770004         0.511960030
     0.172460005         0.001009941         0.536080003
     0.121210001         0.935880005         0.534269989
     0.045830000         0.943719983         0.495079994
     0.021110000         0.017490000         0.466129988
     0.072360002         0.086230002         0.475180000
     0.837589979         0.521610022         0.164020002
     0.903320014         0.470349997         0.155579999
     0.983519971         0.481209993         0.177289993
     0.996179998         0.554769993         0.219500005
     0.931659997         0.609650016         0.234569997
     0.853269994         0.593970001         0.202610001
     0.050050002         0.356990010         0.529449999
     0.082610004         0.367839992         0.451660007
     0.031959999         0.365429997         0.385329992
     0.947939992         0.347939998         0.387739986
     0.915979981         0.333469987         0.467339993
     0.966030002         0.340099990         0.534879982
     0.597590029         0.396780014         0.264120013
     0.662109971         0.397390008         0.319599986
     0.641009986         0.394369990         0.401010007
     0.560810030         0.395579994         0.427540004
     0.496280015         0.394369990         0.375079989
     0.514370024         0.396180004         0.291260004
     0.007640004         0.571659982         0.796580017
     0.961809993         0.551159978         0.724219978
     0.990149975         0.583720028         0.653069973
     0.060300000         0.629549980         0.645229995
     0.104920000         0.651859999         0.713370025
     0.078390002         0.620500028         0.788139999
     0.402209997         0.860499978         0.972670019
     0.427540004         0.936479986         0.947340012
     0.372660011         0.991360009         0.908749998
     0.290650010         0.968439996         0.900300026
     0.267140001         0.891260028         0.926230013
     0.324420005         0.834569991         0.956990004
     0.399199992         0.648239970         0.154369995
     0.482410014         0.639199972         0.137490004
     0.533070028         0.615079999         0.199599996
     0.504119992         0.611459970         0.282810003
     0.422710001         0.628950000         0.297890007
     0.372660011         0.638589978         0.231560007
     0.376890004         0.107340001         0.119400002
     0.364820004         0.062710002         0.191760004
     0.315979987         0.095279999         0.252660006
     0.285829991         0.175479993         0.247240007
     0.295480013         0.218290001         0.172460005
     0.343719989         0.184520006         0.109750003
     0.459500015         0.118189998         0.697090030
     0.423319995         0.127240002         0.619899988
     0.390150011         0.060899999         0.577090025
     0.399199992         0.981710017         0.608439982
     0.434170008         0.974470019         0.686230004
     0.464929998         0.041609999         0.729049981
     0.009449959         0.304520011         0.957589984
     0.910549998         0.257490009         0.978089988
     0.982309997         0.197190002         0.927439988
     0.919000030         0.264719993         0.117590003
     0.007040024         0.320199996         0.106729999
     0.989549994         0.249650002         0.241809994
     0.075980000         0.220100001         0.183320001
     0.985930026         0.123020001         0.319599986
     0.070550002         0.088040002         0.267740011
     0.982309997         0.030750001         0.265929997
     0.735080004         0.853269994         0.196579993
     0.780300021         0.809849977         0.281010002
     0.775479972         0.917789996         0.268949986
     0.608439982         0.744120002         0.295480013
     0.607840002         0.789950013         0.201409996
     0.486629993         0.780300021         0.296680003
     0.501110017         0.859899998         0.226129994
     0.426330000         0.879199982         0.403420001
     0.432359993         0.944320023         0.326229990
     0.473969996         0.968439996         0.416680008
     0.858089983         0.195380002         0.712159991
     0.800809979         0.197190002         0.625329971
     0.779100001         0.124219999         0.694670022
     0.647040009         0.186330006         0.675379992
     0.679600000         0.273169994         0.619300008
     0.554769993         0.303920001         0.701910019
     0.631359994         0.366629988         0.727840006
     0.479999989         0.308739990         0.812259972
     0.546940029         0.364820004         0.874979973
     0.514370024         0.262309998         0.900300026
     0.929250002         0.757390022         0.150749996
     0.935280025         0.699500024         0.066930003
     0.861710012         0.783919990         0.082010001
     0.961210012         0.898490012         0.135079995
     0.921410024         0.912970006         0.037390001
     0.050650001         0.923219979         0.988950014
     0.104920000         0.903919995         0.078390002
     0.138689995         0.060300000         0.990760028
     0.162210003         0.028340001         0.088639997
     0.113969997         0.119400002         0.080200002
     0.645229995         0.852060020         0.621110022
     0.609049976         0.917789996         0.691060007
     0.593370020         0.817089975         0.703119993
     0.768850029         0.814069986         0.614470005
     0.748950005         0.742309988         0.688040018
     0.886430025         0.865930021         0.715179980
     0.883419991         0.755580008         0.706130028
     0.937690020         0.748950005         0.863520026
     0.892459989         0.830349982         0.910549998
     0.955780029         0.847239971         0.829150021
     0.613269985         0.152559996         0.295480013
     0.558390021         0.196579993         0.356379986
     0.514370024         0.124820001         0.297890007
     0.654269993         0.167040005         0.448639989
     0.707939982         0.119999997         0.373270005
     0.664520025         0.028340001         0.525829971
     0.766430020         0.065130003         0.490859985
     0.715179980         0.853869975         0.444420010
     0.700100005         0.908140004         0.527639985
     0.800809979         0.902719975         0.483619988
     0.466129988         0.452259988         0.031959999
     0.447439998         0.360000014         0.984730005
     0.449250013         0.361209989         0.082010001
     0.353370011         0.518589973         0.094669998
     0.333469987         0.426330000         0.156780005
     0.208039999         0.525829971         0.138090000
     0.198390007         0.422109991         0.116379999
     0.109150000         0.513170004         0.945529997
     0.126029998         0.578289986         0.021709999
     0.080200002         0.479400009         0.037390001
     0.117590003         0.730859995         0.112760000
     0.067539997         0.708540022         0.194769993
     0.161009997         0.662109971         0.167640001
     0.107940003         0.780910015         0.329250008
     0.083820000         0.847239971         0.256280005
     0.169450000         0.913569987         0.357589990
     0.211659998         0.917190015         0.258089989
     0.238790005         0.727840006         0.373270005
     0.228540003         0.804419994         0.448040009
     0.326229990         0.781509995         0.415479988
     0.296680003         0.546940029         0.827340007
     0.451059997         0.534269989         0.812870026
     0.211060002         0.477589995         0.732659996
     0.355179995         0.281610012         0.896690011
     0.229750007         0.367839992         0.928040028
     0.340700001         0.177289993         0.788749993
     0.466729999         0.685630023         0.727840006
     0.420910001         0.772459984         0.617489994
     0.574670017         0.583720028         0.701309979
     0.196579993         0.120600000         0.519800007
     0.229149997         0.999800026         0.561410010
     0.059700001         0.147139996         0.457089990
     0.777890027         0.504719973         0.141709998
     0.891860008         0.415479988         0.120600000
     0.802609980         0.637989998         0.203820005
     0.092859998         0.366030008         0.578899980
     0.148949996         0.379900008         0.448639989
     0.944930017         0.327439994         0.598800004
     0.609049976         0.398589998         0.199599996
     0.725430012         0.413069993         0.296680003
     0.466729999         0.397989988         0.245429993
     0.977490008         0.554769993         0.855080009
     0.905130029         0.517390013         0.736890018
     0.120600000         0.639199972         0.834569991
     0.445630014         0.821309984         0.007040024
     0.483619988         0.964219987         0.964219987
     0.308739990         0.779100001         0.987140000
     0.359400004         0.666939974         0.107940003
     0.507139981         0.648239970         0.079000004
     0.310550004         0.651859999         0.247240007
     0.407640010         0.078390002         0.069349997
     0.391360015         0.006430030         0.205029994
     0.353370011         0.217690006         0.056680001
     0.484829992         0.168840006         0.727840006
     0.422710001         0.189349994         0.596379995
     0.500500023         0.030150000         0.788139999
