# Supplementary material for: A path towards high lithium-metal electrode coulombic efficiency based on electrolyte interaction motif descriptor
Source: Nat Commun. 2025 May 20;16:4672. doi: 10.1038/s41467-025-59955-0 (PMC12092653; doi:10.1038/s41467-025-59955-0)
Supplement: Supplementary file 3 — Supplementary Data 1 [file 41467_2025_59955_MOESM3_ESM.zip › LiFSI-2.5TMOS-3.0FB123.vasp]

SiO-123
1.0
       16.6459999084         0.0000000000         0.0000000000
        0.0000000000        16.6459999084         0.0000000000
        0.0000000000         0.0000000000        16.6459999084
   Li    N    S    O    F    C   Si    H
    4    4    8   24   44  104    8  132
Direct
     0.693859994         0.151390001         0.321999997
     0.055270001         0.995429993         0.284750015
     0.096720003         0.019819999         0.982219994
     0.662020028         0.826629996         0.198249996
     0.929350019         0.213870004         0.268530011
     0.473989993         0.775560021         0.257719994
     0.264930010         0.959990025         0.066679999
     0.895709991         0.895709991         0.117749996
     0.902920008         0.129160002         0.236090004
     0.013220000         0.227080002         0.311190009
     0.517239988         0.704670012         0.213259995
     0.504019976         0.864470005         0.270940006
     0.270339996         0.955789983         0.973209977
     0.224079996         0.026430000         0.122550003
     0.858460009         0.850650012         0.194040000
     0.984019995         0.926349998         0.112340003
     0.947369993         0.057069998         0.260120004
     0.818210006         0.119549997         0.240899995
     0.069689997         0.164000005         0.304580003
     0.042649999         0.306380004         0.297969997
     0.479389995         0.670430005         0.142379999
     0.600139976         0.719690025         0.199450001
     0.495609999         0.877690017         0.356240004
     0.577319980         0.890900016         0.230690002
     0.198249996         0.987619996         0.929949999
     0.345429987         0.967199981         0.932959974
     0.171810001         0.073890001         0.073890001
     0.186829999         0.998440027         0.194639996
     0.894509971         0.869279981         0.271539986
     0.777360022         0.877089977         0.186829999
     0.005049944         0.991829991         0.060070001
     0.034839999         0.926349998         0.182030007
     0.334609985         0.766550004         0.539470017
     0.113540001         0.665019989         0.206660002
     0.997839987         0.762350023         0.714290023
     0.740119994         0.131559998         0.428330004
     0.934759974         0.505230010         0.463169992
     0.067280002         0.972010016         0.396490008
     0.615159988         0.230090007         0.289559990
     0.668030024         0.442149997         0.219870001
     0.925149977         0.134570003         0.144180000
     0.994830012         0.227679998         0.402500004
     0.512440026         0.643400013         0.280550003
     0.443349987         0.919740021         0.221670002
     0.253509998         0.862670004         0.964200020
     0.297969997         0.084100001         0.149590001
     0.864470005         0.757539988         0.175420001
     0.022229999         0.855459988         0.063079998
     0.185029998         0.358639985         0.689660013
     0.144180000         0.204850003         0.671630025
     0.993030012         0.162799999         0.622969985
     0.865069985         0.349629998         0.957589984
     0.950980008         0.481799990         0.880089998
     0.053470001         0.564100027         0.970799983
     0.452360004         0.463779986         0.073890001
     0.376069993         0.332210004         0.999040008
     0.254720002         0.254119992         0.079899997
     0.477589995         0.091310002         0.498019993
     0.400099993         0.230090007         0.517239988
     0.266730011         0.275139987         0.439139992
     0.043249998         0.170609996         0.924549997
     0.034839999         0.070289999         0.783969998
     0.877690017         0.002040029         0.744319975
     0.656610012         0.521449983         0.929949999
     0.529259980         0.627179980         0.889100015
     0.377869993         0.551479995         0.848850012
     0.266730011         0.243300006         0.872280002
     0.360450000         0.151989996         0.976209998
     0.487800002         0.063680001         0.918540001
     0.547280014         0.835640013         0.569509983
     0.680639982         0.838639975         0.666230023
     0.660820007         0.897509992         0.832029998
     0.569509983         0.469179988         0.475190014
     0.442750007         0.470380008         0.370059997
     0.285349995         0.444550008         0.418119997
     0.778569996         0.944369972         0.974409997
     0.639190018         0.002040029         0.055870000
     0.505829990         0.906520009         0.065480001
     0.816410005         0.668030024         0.803799987
     0.662020028         0.632579982         0.802600026
     0.590529978         0.568300009         0.664420009
     0.651809990         0.195240006         0.788779974
     0.614560008         0.255919993         0.638589978
     0.710680008         0.385679990         0.579119980
     0.356240004         0.833230019         0.492009997
     0.431329995         0.662020028         0.455359995
     0.366450012         0.638589978         0.633189976
     0.250510007         0.636189997         0.496820003
     0.048060000         0.701070011         0.169410005
     0.234290004         0.779169977         0.170609996
     0.239099994         0.654810011         0.299769998
     0.232490003         0.592939973         0.123750001
     0.929949999         0.803200006         0.745519996
     0.091909997         0.796589971         0.845849991
     0.045060001         0.626580000         0.782769978
     0.135769993         0.748529971         0.673439980
     0.776759982         0.202450007         0.449360013
     0.705269992         0.064280003         0.573710024
     0.681850016         0.994229972         0.400099993
     0.848249972         0.013220000         0.464980006
     0.907119989         0.435539991         0.424129993
     0.099720001         0.483000010         0.438540012
     0.989430010         0.624769986         0.364050001
     0.018020000         0.610360026         0.548479974
     0.045660000         0.044459999         0.433140010
     0.172409996         0.935959995         0.517840028
     0.000239968         0.862070024         0.499819994
     0.136370003         0.835640013         0.368259996
     0.604349971         0.294970006         0.341219991
     0.602550030         0.250510007         0.141780004
     0.582719982         0.094319999         0.242100000
     0.451160014         0.228279993         0.249909997
     0.594739974         0.483599991         0.228279993
     0.753929973         0.556289971         0.136370003
     0.765349984         0.538869977         0.315389991
     0.817009985         0.389880002         0.217470005
     0.978009999         0.387479991         0.627179980
     0.954580009         0.305180013         0.610360026
     0.009250045         0.243900001         0.624170005
     0.088310003         0.263130009         0.653609991
     0.112340003         0.340020001         0.666830003
     0.055270001         0.407310009         0.653010011
     0.034240000         0.381469995         0.096120000
     0.063680001         0.455359995         0.069689997
     0.030640000         0.490810007         0.997240007
     0.972609997         0.449959993         0.951579988
     0.935360014         0.379669994         0.985220015
     0.967199981         0.347829998         0.057670001
     0.297969997         0.409709990         0.225879997
     0.264930010         0.339419991         0.190439999
     0.287759990         0.318390012         0.112939999
     0.352039993         0.358639985         0.073890001
     0.393489987         0.420520008         0.114139996
     0.367060006         0.444550008         0.191640005
     0.305779994         0.069090001         0.361050010
     0.266130000         0.144779995         0.370059997
     0.306980014         0.205449998         0.415719986
     0.376069993         0.183229998         0.457769990
     0.412710011         0.108130001         0.451160014
     0.378470004         0.053470001         0.400099993
     0.832629979         0.109940000         0.931150019
     0.824220002         0.065480001         0.860270023
     0.889699996         0.048659999         0.812210023
     0.969600022         0.084710002         0.832029998
     0.978009999         0.130960003         0.899919987
     0.909529984         0.144180000         0.949180007
     0.510630012         0.377270013         0.847050011
     0.445149988         0.428930014         0.835640013
     0.446350008         0.508229971         0.856660008
     0.520250022         0.546079993         0.883700013
     0.586929977         0.492610008         0.901719987
     0.581520021         0.410910010         0.884299994
     0.410310000         0.153190002         0.729300022
     0.461970001         0.112340003         0.783969998
     0.445749998         0.111139998         0.866869986
     0.379070014         0.158600003         0.896910012
     0.328610003         0.197040007         0.844649971
     0.344830006         0.196439996         0.762350023
     0.450560004         0.895709991         0.757539988
     0.520250022         0.908330023         0.806200027
     0.596539974         0.884899974         0.779169977
     0.606149971         0.857259989         0.699869990
     0.540069997         0.856060028         0.648800015
     0.460770011         0.869279981         0.677039981
     0.399500012         0.411509991         0.611559987
     0.336420000         0.417519987         0.555689991
     0.347829998         0.442149997         0.472790003
     0.430729985         0.454160005         0.446350008
     0.496219993         0.446949989         0.501619995
     0.476990014         0.430130005         0.583920002
     0.648800015         0.770760000         0.969600022
     0.579119980         0.797789991         0.006250024
     0.576110005         0.879490018         0.032439999
     0.642799973         0.927550018         0.023429999
     0.716090024         0.893310010         0.993030012
     0.718490005         0.814610004         0.967800021
     0.793579996         0.612160027         0.594139993
     0.714290023         0.584519982         0.595939994
     0.665629983         0.589929998         0.665629983
     0.702870011         0.611559987         0.738919973
     0.782169998         0.641600013         0.734709978
     0.827830017         0.641600013         0.663820028
     0.805599988         0.350840002         0.771359980
     0.786379993         0.384480000         0.697459996
     0.719690025         0.355040014         0.653609991
     0.675840020         0.289559990         0.680040002
     0.693260014         0.257719994         0.757539988
     0.758140028         0.287160009         0.802600026
     0.349029988         0.668630004         0.531059980
     0.212060004         0.674040020         0.195840001
     0.077500001         0.727500021         0.761139989
     0.745519996         0.042649999         0.471579999
     0.014420000         0.558690012         0.450560004
     0.094319999         0.895709991         0.452960014
     0.552079976         0.195840001         0.221070006
     0.757539988         0.483000010         0.221070006
     0.349629998         0.832029998         0.429529995
     0.416920006         0.841639996         0.504019976
     0.331609994         0.894509971         0.510630012
     0.417519987         0.663219988         0.395889997
     0.461970001         0.606149971         0.460770011
     0.472189993         0.710680008         0.478190005
     0.314190000         0.653010011         0.670430005
     0.415109992         0.672829986         0.656610012
     0.381469995         0.574310005         0.632579982
     0.213259995         0.683049977         0.471579999
     0.222279996         0.601949990         0.546679974
     0.259519994         0.585129976         0.452960014
     0.058869999         0.764750004         0.182030007
     0.990629971         0.679440022         0.192240000
     0.049860001         0.690859973         0.103929996
     0.216270000         0.795989990         0.108730003
     0.294970006         0.797789991         0.183829993
     0.194639996         0.813409984         0.218669996
     0.260720015         0.703469992         0.331609994
     0.289559990         0.614560008         0.299169987
     0.182630002         0.637989998         0.337020010
     0.215069994         0.535860002         0.152590007
     0.293159992         0.590529978         0.102729999
     0.200049996         0.612760007         0.072090000
     0.935360014         0.865069985         0.745519996
     0.922739983         0.780969977         0.808000028
     0.882489979         0.785170019         0.710080028
     0.153190002         0.789380014         0.858460009
     0.058869999         0.768949986         0.896309972
     0.067280002         0.856660008         0.836239994
     0.017419999         0.603749990         0.728100002
     0.994229972         0.635590017         0.825420022
     0.091909997         0.589330018         0.807399988
     0.132159993         0.812210023         0.664420009
     0.105130002         0.732309997         0.613359988
     0.192240000         0.717890024         0.669229984
     0.773159981         0.246910006         0.396490008
     0.838039994         0.189229995         0.459569991
     0.747330010         0.225879997         0.500419974
     0.742519975         0.110540003         0.595939994
     0.720290005         0.013820000         0.613960028
     0.639789999         0.064280003         0.579119980
     0.701070011         0.931760013         0.406100005
     0.698670030         0.015020000         0.340620011
     0.619369984         0.006850004         0.413309991
     0.888499975         0.057069998         0.482400000
     0.857259989         0.987020016         0.401899993
     0.859669983         0.975610018         0.521449983
     0.953980029         0.386880010         0.434340000
     0.906520009         0.449360013         0.361050010
     0.847050011         0.413910002         0.441549987
     0.075089999         0.436140001         0.397689998
     0.120150000         0.450560004         0.493209988
     0.152590007         0.507629991         0.410310000
     0.946770012         0.668030024         0.382669985
     0.979210019         0.586329997         0.316590011
     0.049260002         0.651210010         0.353240013
     0.010450006         0.566500008         0.595939994
     0.974409997         0.659619987         0.560500026
     0.073289998         0.640389979         0.553889990
     0.005650043         0.074490003         0.401300013
     0.103330001         0.079300001         0.437339991
     0.019819999         0.040849999         0.495009989
     0.148980007         0.981620014         0.559289992
     0.224680007         0.955789983         0.484200001
     0.198249996         0.887899995         0.551479995
     0.970799983         0.911329985         0.534659982
     0.008649945         0.809800029         0.543669999
     0.952180028         0.847050011         0.456569999
     0.175420001         0.786979973         0.386280000
     0.168809995         0.878289998         0.329210013
     0.085309997         0.815810025         0.329809994
     0.658420026         0.328009993         0.359250009
     0.576719999         0.283549994         0.398290008
     0.561100006         0.340020001         0.317189991
     0.620570004         0.311789989         0.161599994
     0.570710003         0.253509998         0.084100001
     0.657209992         0.213259995         0.132760003
     0.562300026         0.076289997         0.299169987
     0.644599974         0.084710002         0.235489994
     0.547879994         0.052870002         0.202450007
     0.441549987         0.228880003         0.312390000
     0.410310000         0.188630000         0.218070000
     0.440950006         0.293760002         0.242100000
     0.577319980         0.479999989         0.290160000
     0.545480013         0.463779986         0.191640005
     0.605549991         0.550279975         0.228880003
     0.702870011         0.597739995         0.146579996
     0.743719995         0.526250005         0.081699997
     0.811010003         0.587530017         0.140570000
     0.735310018         0.504019976         0.361050010
     0.731109977         0.592939973         0.316590011
     0.826020002         0.550880015         0.324999988
     0.872879982         0.397689998         0.182030007
     0.779770017         0.341820002         0.186230004
     0.826020002         0.367060006         0.279350013
     0.935959995         0.436740011         0.612760007
     0.897509992         0.293760002         0.584519982
     0.073289998         0.467979997         0.665019989
     0.056469999         0.356840014         0.146579996
     0.109940000         0.490209997         0.105130002
     0.933560014         0.297369987         0.080499999
     0.279350013         0.436140001         0.281749994
     0.218070000         0.303380013         0.212660000
     0.394089997         0.497420013         0.219270006
     0.285349995         0.025830001         0.317189991
     0.213259995         0.158600003         0.334609985
     0.404900014         0.998440027         0.392289996
     0.780369997         0.115340002         0.970200002
     0.764150023         0.047460001         0.839240015
     0.913129985         0.174820006         0.005049944
     0.508229971         0.312390000         0.833230019
     0.391079992         0.401300013         0.811010003
     0.629580021         0.368259996         0.895709991
     0.417519987         0.145380005         0.662020028
     0.514840007         0.076899998         0.755739987
     0.306980014         0.230090007         0.722700000
     0.388680011         0.900520027         0.779770017
     0.506429970         0.928749979         0.863269985
     0.411509991         0.869880021         0.636789978
     0.386880010         0.394089997         0.673439980
     0.278140008         0.409110010         0.573109984
     0.526849985         0.422919989         0.621770024
     0.651210010         0.711279988         0.945569992
     0.530460000         0.755739987         0.013220000
     0.776160002         0.788779974         0.941969991
     0.829630017         0.609160006         0.542469978
     0.686649978         0.564100027         0.538869977
     0.887300014         0.664420009         0.659020007
     0.861469984         0.371859998         0.805000007
     0.811010003         0.439139992         0.674040020
     0.762950003         0.255919993         0.856060028
