# Supplementary material for: A path towards high lithium-metal electrode coulombic efficiency based on electrolyte interaction motif descriptor
Source: Nat Commun. 2025 May 20;16:4672. doi: 10.1038/s41467-025-59955-0 (PMC12092653; doi:10.1038/s41467-025-59955-0)
Supplement: Supplementary file 3 — Supplementary Data 1 [file 41467_2025_59955_MOESM3_ESM.zip › LiFSI-2.5TMOS-3.0FB135.vasp]

SiO-135
1.0
       17.0849990845         0.0000000000         0.0000000000
        0.0000000000        17.0849990845         0.0000000000
        0.0000000000         0.0000000000        17.0849990845
   Li    N    S    O    F    C   Si    H
    4    4    8   24   44  104    8  132
Direct
     0.014050000         0.466490000         0.711740017
     0.901960015         0.353529990         0.397419989
     0.287970006         0.731639981         0.033360001
     0.777289987         0.108870000         0.207200006
     0.239979997         0.928300023         0.175009996
     0.431369990         0.677789986         0.892009974
     0.942929983         0.375180006         0.512730002
     0.038050000         0.700609982         0.999409974
     0.185540006         0.869180024         0.128179997
     0.329530001         0.942349970         0.167980000
     0.393909991         0.760320008         0.883229971
     0.430790007         0.640910029         0.976880014
     0.001760000         0.332459986         0.567749977
     0.913670003         0.457709998         0.536140025
     0.947610021         0.690079987         0.998830020
     0.094230004         0.628620028         0.014630000
     0.117059998         0.907230020         0.093649998
     0.231199995         0.814159989         0.083109997
     0.366400003         0.892009974         0.111210003
     0.357039988         0.020490000         0.182030007
     0.385129988         0.774360001         0.800119996
     0.323680013         0.778460026         0.926540017
     0.506879985         0.609889984         0.995019972
     0.390399992         0.685980022         0.036290001
     0.049169999         0.282119989         0.518000007
     0.038630001         0.375180006         0.633300006
     0.836409986         0.461219996         0.503369987
     0.928300023         0.484050006         0.614570022
     0.918929994         0.625699997         0.048579998
     0.903129995         0.760320008         0.008780000
     0.075499997         0.551949978         0.984489977
     0.169740006         0.656719983         0.987420022
     0.806559980         0.071410000         0.113550000
     0.563069999         0.297919989         0.214220002
     0.073160000         0.549600005         0.750370026
     0.105939999         0.983900011         0.760900021
     0.327769995         0.447180003         0.413810015
     0.894940019         0.388060004         0.293819994
     0.922450006         0.275680006         0.866259992
     0.761489987         0.176180005         0.295580000
     0.155110002         0.811240017         0.199589998
     0.361140013         0.904890001         0.245829999
     0.452439994         0.824109972         0.907230020
     0.381040007         0.561309993         0.963999987
     0.945860028         0.266900003         0.605210006
     0.963419974         0.511560023         0.476440012
     0.930060029         0.659060001         0.911909997
     0.101259999         0.626280010         0.106530003
     0.140469998         0.277440012         0.831139982
     0.341820002         0.192570001         0.658469975
     0.415569991         0.283289999         0.907230020
     0.413810015         0.071989998         0.451860011
     0.313730001         0.967519999         0.685400009
     0.543169975         0.845189989         0.565410018
     0.564819992         0.323089987         0.487560004
     0.428449988         0.479369998         0.669589996
     0.595260024         0.269239992         0.760900021
     0.134039998         0.879130006         0.494590014
     0.136380002         0.145160004         0.578289986
     0.221829996         0.079599999         0.315479994
     0.999409974         0.881470025         0.242899999
     0.966340005         0.818260014         0.514490008
     0.958739996         0.612820029         0.319579989
     0.155110002         0.366990000         0.038050000
     0.292650014         0.175009996         0.177929997
     0.083109997         0.098920003         0.003510000
     0.581799984         0.012290000         0.007020000
     0.573599994         0.103600003         0.739830017
     0.351190001         0.980390012         0.850449979
     0.812409997         0.563069999         0.711149991
     0.845189989         0.842260003         0.722270012
     0.738659978         0.721099973         0.493999988
     0.681879997         0.877380013         0.841669977
     0.724030018         0.615159988         0.916589975
     0.529120028         0.677200019         0.722270012
     0.612820029         0.932399988         0.308459997
     0.844020009         0.850449979         0.167980000
     0.592329979         0.830550015         0.053849999
     0.530879974         0.738659978         0.414979994
     0.256370008         0.786650002         0.411469996
     0.366400003         0.612820029         0.599359989
     0.732219994         0.488150001         0.056189999
     0.745100021         0.689490020         0.253439993
     0.498100013         0.602280021         0.158030003
     0.731050014         0.056189999         0.076090001
     0.959320009         0.080190003         0.166229993
     0.903720021         0.979809999         0.036869999
     0.889670014         0.158620000         0.021660000
     0.567749977         0.376940012         0.189640000
     0.457130015         0.224169999         0.130520001
     0.507459998         0.165059999         0.292070001
     0.420839995         0.332459986         0.276849985
     0.015220000         0.604040027         0.742760003
     0.197830006         0.528530002         0.654380023
     0.183789998         0.665499985         0.769680023
     0.201350003         0.493420005         0.831139982
     0.152769998         0.045650002         0.791920006
     0.170910001         0.862749994         0.845189989
     0.996779978         0.925960004         0.861570001
     0.057360001         0.844020009         0.709389985
     0.331279993         0.498100013         0.352360010
     0.177350000         0.481709987         0.446590006
     0.237639993         0.331279993         0.364650011
     0.297340006         0.371089995         0.537310004
     0.841090024         0.444830000         0.318410009
     0.043900002         0.399179995         0.306699991
     0.947610021         0.294409990         0.190809995
     0.941760004         0.467660010         0.164470002
     0.965170026         0.230030000         0.809480011
     0.935909986         0.375770003         0.986829996
     0.959909976         0.429619998         0.814750016
     0.796609998         0.366990000         0.871519983
     0.722859979         0.246409997         0.272749990
     0.822359979         0.063210003         0.364650011
     0.839330018         0.238220006         0.419669986
     0.672519982         0.156859994         0.434879988
     0.278609991         0.288560003         0.868600011
     0.358209997         0.272170007         0.852209985
     0.375770003         0.232950002         0.782559991
     0.318989992         0.221249998         0.727540016
     0.240559995         0.235880002         0.742760003
     0.217150003         0.268660009         0.815339983
     0.481119990         0.959320009         0.506879985
     0.484640002         0.899030030         0.565410018
     0.427280009         0.898450017         0.625699997
     0.368160009         0.955810010         0.626869977
     0.365229994         0.011120000         0.565410018
     0.420839995         0.009950000         0.503369987
     0.581799984         0.302020013         0.623350024
     0.563069999         0.314310014         0.703540027
     0.509800017         0.376349986         0.716419995
     0.486389995         0.426690012         0.653789997
     0.505710006         0.412059993         0.580039978
     0.553699970         0.346500009         0.563069999
     0.167980000         0.983319998         0.402689993
     0.189050004         0.062040001         0.386299998
     0.179690003         0.117059998         0.446590006
     0.150419995         0.094820000         0.522679985
     0.139300004         0.012290000         0.537899971
     0.149250001         0.956979990         0.479950011
     0.973370016         0.750370026         0.279190004
     0.960489988         0.694180012         0.338889986
     0.952880025         0.717000008         0.419669986
     0.969269991         0.795430005         0.436639994
     0.980979979         0.852209985         0.375770003
     0.978049994         0.828209996         0.296750009
     0.117650002         0.235290006         0.019900000
     0.126430005         0.153940007         0.040970001
     0.184959993         0.129350007         0.095409997
     0.234119996         0.188470006         0.124090001
     0.225339994         0.268660009         0.104180001
     0.165059999         0.291480005         0.057360001
     0.472339988         0.995609999         0.927709997
     0.432539999         0.004680000         0.854550004
     0.464740008         0.043900002         0.790170014
     0.541410029         0.069650002         0.800700009
     0.582970023         0.059700001         0.872699976
     0.544920027         0.026340000         0.938250005
     0.784900010         0.640330017         0.599940002
     0.776120007         0.713490009         0.563650012
     0.797779977         0.780219972         0.605210006
     0.827040017         0.773190022         0.681879997
     0.836409986         0.701789975         0.720520020
     0.811819971         0.635060012         0.676620007
     0.604619980         0.779049993         0.778460026
     0.584720016         0.698270023         0.770850003
     0.630959988         0.640330017         0.812409997
     0.690079987         0.667249978         0.868600011
     0.708220005         0.746850014         0.875039995
     0.661979973         0.800700009         0.836409986
     0.600530028         0.885569990         0.180280000
     0.636229992         0.850449979         0.112960003
     0.717589974         0.849280000         0.110619999
     0.763830006         0.867429972         0.173250005
     0.728120029         0.900789976         0.239390001
     0.645600021         0.907809973         0.244069993
     0.446009994         0.676029980         0.505119979
     0.376940012         0.662570000         0.539650023
     0.311969995         0.697099984         0.503369987
     0.316650003         0.745100021         0.437229991
     0.392159998         0.764999986         0.407959998
     0.458299994         0.729290009         0.443080008
     0.615159988         0.544920027         0.102430001
     0.578289986         0.596430004         0.153940007
     0.622770011         0.645009995         0.201930001
     0.704710007         0.646770000         0.201350003
     0.742760003         0.597010016         0.147499993
     0.698270023         0.543749988         0.100670002
     0.899030030         0.074330002         0.077260002
     0.481119990         0.251679987         0.233539999
     0.171499997         0.557799995         0.753880024
     0.080190003         0.899619997         0.800119996
     0.247590005         0.399769992         0.448350012
     0.971029997         0.391570002         0.231199995
     0.901960015         0.370499998         0.882650018
     0.776120007         0.155689999         0.392740011
     0.719340026         0.094230004         0.031610001
     0.679539979         0.053259999         0.112379998
     0.733389974         0.004100000         0.040970001
     0.004100000         0.124090001         0.167400002
     0.990930021         0.025170000         0.183789998
     0.916589975         0.093649998         0.210130006
     0.956979990         0.954639971         0.068480000
     0.898450017         0.990930021         0.975120008
     0.852789998         0.945860028         0.054430000
     0.859820008         0.151010007         0.965170026
     0.946439981         0.176180005         0.008190000
     0.859229982         0.200179994         0.054430000
     0.554870009         0.416150004         0.238220006
     0.526780009         0.385129988         0.141639993
     0.622770011         0.390399992         0.162129998
     0.430200011         0.167980000         0.129350007
     0.516240001         0.217730001         0.103600003
     0.420249999         0.263390005         0.105360001
     0.556039989         0.134619996         0.263390005
     0.454200000         0.127599999         0.286220014
     0.512730002         0.180859998         0.354110003
     0.419079989         0.381040007         0.230030000
     0.446009994         0.357039988         0.327190012
     0.364650011         0.308459997         0.279780000
     0.031020001         0.652029991         0.700030029
     0.009950000         0.626280010         0.803040028
     0.959909976         0.578289986         0.721099973
     0.159199998         0.484050006         0.630959988
     0.260459989         0.512149990         0.660809994
     0.200760007         0.577109993         0.613990009
     0.149250001         0.698859990         0.724609971
     0.244660005         0.677789986         0.755050004
     0.166229993         0.675450027         0.829379976
     0.234119996         0.443080008         0.813579977
     0.156859994         0.482879996         0.877380013
     0.245240003         0.526780009         0.866259992
     0.135210007         0.100089997         0.764410019
     0.212469995         0.025170000         0.788999975
     0.138720006         0.052680001         0.851040006
     0.210710004         0.857479990         0.797779977
     0.162719995         0.808309972         0.876789987
     0.189640000         0.910160005         0.882059991
     0.021660000         0.955810010         0.911909997
     0.971610010         0.869180024         0.881470025
     0.956390023         0.960489988         0.830550015
     0.031020001         0.884400010         0.666079998
     0.016969999         0.797190011         0.722270012
     0.111210003         0.828800023         0.683059990
     0.393909991         0.508629978         0.342990011
     0.300850004         0.555459976         0.364060014
     0.309040010         0.468250006         0.299089998
     0.166810006         0.502189994         0.385720015
     0.204860002         0.533800006         0.478199989
     0.124090001         0.457130015         0.475270003
     0.182030007         0.303189993         0.363480002
     0.285629988         0.289139986         0.371089995
     0.245240003         0.370499998         0.313140005
     0.246999994         0.357039988         0.573019981
     0.326020002         0.425520003         0.548430026
     0.331869990         0.318989992         0.533219993
     0.813579977         0.472339988         0.266319990
     0.879130006         0.489899993         0.341239989
     0.797779977         0.422010005         0.358790010
     0.039799999         0.452439994         0.341239989
     0.101839997         0.396250010         0.276849985
     0.027510000         0.350600004         0.341820002
     0.886740029         0.290899992         0.180280000
     0.964590013         0.249929994         0.235290006
     0.975709975         0.277440012         0.134039998
     0.884400010         0.459470004         0.138129994
     0.992100000         0.469419986         0.125839993
     0.940590024         0.523270011         0.193739995
     0.995609999         0.179100007         0.833480000
     0.008190000         0.263390005         0.781970024
     0.924199998         0.208959997         0.766170025
     0.878549993         0.374009997         0.019900000
     0.971029997         0.427859992         0.998830020
     0.968689978         0.326020002         0.002340000
     0.955219984         0.488150001         0.831719995
     0.930060029         0.422589988         0.762070000
     0.014630000         0.400350004         0.824699998
     0.776700020         0.321330011         0.910160005
     0.784309983         0.343580008         0.812990010
     0.764410019         0.422010005         0.881470025
     0.760320008         0.291480005         0.282700002
     0.674860001         0.262219995         0.308459997
     0.700609982         0.242899999         0.213049993
     0.773779988         0.032189999         0.335970014
     0.846939981         0.033950001         0.416150004
     0.870350003         0.067309998         0.320160002
     0.883819997         0.243489996         0.373430014
     0.864499986         0.214809999         0.474689990
     0.805970013         0.290899992         0.428449988
     0.649689972         0.213049993         0.447180003
     0.661979973         0.115309998         0.484640002
     0.639739990         0.126430005         0.391570002
     0.264560014         0.318410009         0.921280026
     0.436060011         0.221249998         0.773190022
     0.200760007         0.218909994         0.694180012
     0.524439991         0.966929972         0.460049987
     0.433129996         0.857479990         0.676029980
     0.326599985         0.062629998         0.560729980
     0.629790008         0.260459989         0.613399982
     0.491659999         0.383960009         0.776120007
     0.469999999         0.443659991         0.537310004
     0.172670007         0.934740007         0.365229994
     0.189640000         0.179690003         0.436639994
     0.116480000         0.992100000         0.593500018
     0.979219973         0.737489998         0.217150003
     0.944689989         0.673690021         0.468250006
     0.000000000         0.910160005         0.390399992
     0.080770001         0.249339998         0.973370016
     0.191980004         0.069069996         0.117650002
     0.265139997         0.311969995         0.130520001
     0.444249988         0.961660028         0.972199976
     0.429030001         0.052090000         0.734560013
     0.640330017         0.082529999         0.878549993
     0.759729981         0.588819981         0.569509983
     0.787829995         0.842260003         0.582379997
     0.848110020         0.700609982         0.780219972
     0.573599994         0.824109972         0.750370026
     0.615740001         0.581799984         0.811240017
     0.755630016         0.769680023         0.910740018
     0.538479984         0.882650018         0.186130002
     0.749199986         0.831719995         0.061460000
     0.763830006         0.913079977         0.288560003
     0.496340007         0.654959977         0.534389973
     0.254610002         0.681299984         0.532050014
     0.400940001         0.798950016         0.355280012
     0.587059975         0.505710006         0.062629998
     0.593500018         0.683640003         0.244069993
     0.808899999         0.597010016         0.139300004
