# Supplementary material for: A path towards high lithium-metal electrode coulombic efficiency based on electrolyte interaction motif descriptor
Source: Nat Commun. 2025 May 20;16:4672. doi: 10.1038/s41467-025-59955-0 (PMC12092653; doi:10.1038/s41467-025-59955-0)
Supplement: Supplementary file 4 — Supplementary Data 2 [file 41467_2025_59955_MOESM4_ESM.zip]

Archive with 6 entries (6 files):
- FB135-LCO.vasp
- FB123-F-LCO.vasp
- FB123-H-LCO.vasp
- FB123-LCO.vasp
- FB135-F-LCO.vasp
- FB135-H-LCO.vasp
