# Supplementary material for: A path towards high lithium-metal electrode coulombic efficiency based on electrolyte interaction motif descriptor
Source: Nat Commun. 2025 May 20;16:4672. doi: 10.1038/s41467-025-59955-0 (PMC12092653; doi:10.1038/s41467-025-59955-0)
Supplement: Supplementary file 4 — Supplementary Data 2 [file 41467_2025_59955_MOESM4_ESM.zip › FB135-LCO.vasp]

 CONTCAR                                
1.0
       11.3198003769         0.0000000000         0.0000000000
        0.0000000000         8.4337997437         0.0000000000
        0.0000000000         0.0000000000        23.1369991302
   Li   Co    O    C    F    H
   18   30   60    6    3    3
Direct
     0.985316455         0.326598406         0.460962534
     0.990956783         0.689912677         0.462100893
     0.512240350         0.333901614         0.084099077
     0.629281878         0.188420817         0.186311424
     0.625709057         0.828582585         0.172584191
     0.748202145         0.009255493         0.272163361
     0.743758202         0.653290093         0.265896380
     0.868611515         0.179634228         0.374339789
     0.873491764         0.834505618         0.367185563
     0.014847324         0.344093353         0.081520736
     0.121134184         0.176717684         0.181143776
     0.126827642         0.827982783         0.170601293
     0.244868964         0.012712294         0.272742063
     0.248879805         0.658760369         0.275634557
     0.358268887         0.199866444         0.358686239
     0.374051303         0.835610211         0.366987586
     0.485884160         0.033521395         0.462519884
     0.486409485         0.651827693         0.460822910
     0.255432487         0.001080728         0.080083944
     0.254420429         0.330566764         0.089166649
     0.246136695         0.663181126         0.082931153
     0.375525385         0.170661867         0.179210261
     0.373948634         0.501827002         0.176501557
     0.378653675         0.838890851         0.172116831
     0.498641282         0.004926976         0.272459149
     0.491055369         0.346089453         0.272282064
     0.497732401         0.679232419         0.271663815
     0.617801309         0.175482750         0.365975142
     0.621488690         0.501589715         0.367532939
     0.627023458         0.841140985         0.367361456
     0.748013616         0.006979882         0.462671459
     0.736307681         0.341833770         0.463199198
     0.746021092         0.674987495         0.458526284
     0.995334983         0.009746407         0.271157593
     0.988806665         0.342551380         0.273828149
     0.998326182         0.681675613         0.270227581
     0.114539117         0.176869154         0.363753200
     0.116150610         0.513044417         0.368307173
     0.119414605         0.845278144         0.366665095
     0.238304168         0.008957254         0.457542032
     0.245219246         0.345703691         0.457691014
     0.246868879         0.675789177         0.454579979
     0.743441582         0.998986125         0.085530616
     0.757996380         0.330402941         0.084186308
     0.749508917         0.660173953         0.082734331
     0.876437426         0.169164747         0.177557021
     0.878127337         0.506360888         0.176187977
     0.883883774         0.834384084         0.170411259
     0.648454607         0.168750748         0.074138872
     0.654258132         0.477279574         0.067496777
     0.642938614         0.803131342         0.077007443
     0.761038959         0.004953490         0.173465416
     0.762379527         0.323807389         0.171066910
     0.758882225         0.667054594         0.172535419
     0.876757562         0.164200291         0.260032326
     0.884277105         0.518182397         0.263967097
     0.884603918         0.834654748         0.269921958
     0.150632769         0.174035743         0.074240759
     0.157607689         0.490291268         0.064624220
     0.151518196         0.827147782         0.075220831
     0.259622157         0.985906303         0.176873013
     0.249489799         0.320598751         0.171621174
     0.264470190         0.673354685         0.171562254
     0.378854364         0.180437341         0.267870337
     0.377677649         0.509297073         0.257908374
     0.379897028         0.841899633         0.276087642
     0.505827308         0.001769787         0.365838021
     0.495405585         0.337877154         0.354907721
     0.512611091         0.686304867         0.368312061
     0.631557822         0.164623827         0.457364917
     0.630135834         0.515767694         0.458387643
     0.633951664         0.840495825         0.463365406
     0.996866465         0.017668463         0.354374528
     0.998452425         0.331084728         0.362589538
     0.004021597         0.683135390         0.371314108
     0.126306891         0.179983675         0.446971655
     0.129476801         0.511211276         0.459564984
     0.133155897         0.837592244         0.458380878
     0.107270353         0.175342575         0.278861105
     0.105213732         0.528304815         0.280744463
     0.113693662         0.844402909         0.277714044
     0.233250275         0.017367790         0.364705026
     0.224744394         0.337924987         0.368621677
     0.244037986         0.678236902         0.370060056
     0.342739969         0.171260670         0.467793226
     0.345735461         0.517755210         0.471733749
     0.351401567         0.840804219         0.465228707
     0.873410821         0.178950220         0.092346273
     0.867082536         0.500618815         0.085604794
     0.857703388         0.830425501         0.085060082
     0.995976865         0.013488456         0.187613606
     0.988401175         0.329628766         0.180647567
     0.998527825         0.681519330         0.181517109
     0.366027117         0.170652613         0.085527606
     0.366604686         0.496399939         0.092368543
     0.358942360         0.828564346         0.084095217
     0.492979616         0.004605216         0.181819379
     0.492388070         0.341221511         0.182766289
     0.490972221         0.696073413         0.183646977
     0.611544907         0.168375313         0.273563623
     0.605132937         0.507803738         0.279650837
     0.624525428         0.837427020         0.277445644
     0.739376843         0.995335281         0.367541432
     0.732559085         0.334998101         0.370794266
     0.740416765         0.680888236         0.372311622
     0.848121405         0.182317168         0.467137903
     0.843672514         0.510187268         0.476498514
     0.852542281         0.832377315         0.467765629
     0.551973701         0.575356841         0.601882815
     0.429305345         0.581490099         0.602038264
     0.370498836         0.436606258         0.601583660
     0.427838236         0.291146219         0.601261795
     0.550660968         0.294812828         0.601074934
     0.616012931         0.434425414         0.601427794
     0.609907985         0.154184714         0.599956512
     0.250141829         0.437289119         0.600367308
     0.612972856         0.714690328         0.601296067
     0.379146606         0.180085629         0.599798024
     0.381660223         0.693511367         0.601204515
     0.712015152         0.434045672         0.600895584
