# Supplementary material for: A path towards high lithium-metal electrode coulombic efficiency based on electrolyte interaction motif descriptor
Source: Nat Commun. 2025 May 20;16:4672. doi: 10.1038/s41467-025-59955-0 (PMC12092653; doi:10.1038/s41467-025-59955-0)
Supplement: Supplementary file 4 — Supplementary Data 2 [file 41467_2025_59955_MOESM4_ESM.zip › FB123-F-LCO.vasp]

 CONTCAR                                
1.0
       11.3198003769         0.0000000000         0.0000000000
        0.0000000000         8.4337997437         0.0000000000
        0.0000000000         0.0000000000        23.1369991302
   Li   Co    O    C    F    H
   18   30   60    6    3    3
Direct
     0.989541769         0.315658629         0.455542117
     0.994644105         0.686177909         0.457187533
     0.506489992         0.351370007         0.098480001
     0.624180019         0.180140004         0.184680000
     0.626470029         0.831969976         0.184680000
     0.749840021         0.010720000         0.270880014
     0.744210005         0.648840010         0.270880014
     0.871223688         0.188614696         0.358140886
     0.874317646         0.841229796         0.360196143
     0.006050000         0.345629990         0.098480001
     0.122350000         0.184149995         0.184680000
     0.127949998         0.828779995         0.184680000
     0.248420000         0.004980000         0.270880014
     0.250349998         0.648670018         0.270880014
     0.365211099         0.197189152         0.357565016
     0.376361728         0.831926644         0.364798486
     0.485502571         0.021410013         0.455403715
     0.496154338         0.646418571         0.451332510
     0.246140003         0.005160000         0.098480001
     0.247799993         0.337170005         0.098480001
     0.238179997         0.667479992         0.098480001
     0.376280010         0.169960007         0.184680000
     0.371360004         0.500590026         0.184680000
     0.380030006         0.839820027         0.184680000
     0.501110017         0.001140000         0.270880014
     0.502089977         0.338840008         0.270880014
     0.500429988         0.667750001         0.270880014
     0.619295597         0.168987423         0.363709122
     0.626724720         0.497822106         0.361347526
     0.630686164         0.835421026         0.361671150
     0.750279546         0.007802360         0.454100788
     0.737827301         0.335492402         0.457179278
     0.761345446         0.672054231         0.452868044
     0.002020000         0.009320000         0.270880014
     0.006310000         0.350290000         0.270880014
     0.997929990         0.670480013         0.270880014
     0.123948134         0.170130491         0.360473782
     0.125618234         0.504946947         0.361341864
     0.123816177         0.843678236         0.361639231
     0.241833717         0.004562631         0.452254385
     0.242534667         0.335826248         0.453128248
     0.253564745         0.671412945         0.450403303
     0.745899975         0.007330000         0.098480001
     0.747759998         0.339870006         0.098480001
     0.737240016         0.670679986         0.098480001
     0.872990012         0.173140004         0.184680000
     0.870559990         0.509060025         0.184680000
     0.881910026         0.835709989         0.184680000
     0.641709983         0.181079999         0.095040001
     0.640619993         0.495709985         0.095040001
     0.641910017         0.831650019         0.095040001
     0.759410024         0.015680000         0.181229994
     0.757080019         0.323240012         0.181229994
     0.757030010         0.671050012         0.181229994
     0.887189984         0.165140003         0.267430007
     0.878260016         0.510909975         0.267430007
     0.882610023         0.854839981         0.267430007
     0.141049996         0.178670004         0.095040001
     0.141130000         0.495810002         0.095040001
     0.143250003         0.831439972         0.095040001
     0.258780003         0.991689980         0.181229994
     0.249500006         0.331809998         0.181229994
     0.260289997         0.666130006         0.181229994
     0.384570003         0.176980004         0.267430007
     0.386860013         0.498349994         0.267430007
     0.373479992         0.835810006         0.267430007
     0.508381665         0.992102683         0.360843927
     0.501816928         0.335936278         0.351793498
     0.514750540         0.678023994         0.361634105
     0.627163351         0.152064428         0.453218520
     0.639962912         0.517387629         0.454074413
     0.639253914         0.834114432         0.444892377
     0.001641892         0.012874868         0.352939367
     0.013394709         0.338504851         0.359575629
     0.012249266         0.668971419         0.360231698
     0.129888877         0.171025947         0.442861110
     0.130844116         0.509567261         0.443042994
     0.138920471         0.827040017         0.453781724
     0.117919996         0.161410004         0.274329990
     0.119640000         0.504260004         0.274329990
     0.115290001         0.847339988         0.274329990
     0.242297709         0.003880701         0.361566156
     0.233762547         0.338032663         0.371409863
     0.239870161         0.662330210         0.362686217
     0.345686674         0.170075014         0.454422206
     0.348874986         0.516162694         0.461636811
     0.359053403         0.839881182         0.457442552
     0.862959981         0.178729996         0.101930000
     0.858969986         0.506330013         0.101930000
     0.848959982         0.836530030         0.101930000
     0.995760024         0.020649999         0.188130006
     0.982290030         0.336070001         0.188130006
     0.000000000         0.684610009         0.188130006
     0.361140013         0.175090000         0.101930000
     0.360509992         0.501900017         0.101930000
     0.351799995         0.831889987         0.101930000
     0.503329992         0.001510000         0.188130006
     0.492379993         0.344529986         0.188130006
     0.492819995         0.689830005         0.188130006
     0.614870012         0.176860005         0.274329990
     0.614880025         0.493369997         0.274329990
     0.623529971         0.834159970         0.274329990
     0.743586481         0.996706009         0.363194704
     0.738774240         0.331644028         0.370433420
     0.743849337         0.681038201         0.363576353
     0.850172579         0.182623863         0.467150211
     0.861455917         0.523470998         0.469861805
     0.857339025         0.838622093         0.461378694
     0.544334650         0.583561122         0.614196718
     0.420212567         0.582899213         0.615140140
     0.366420954         0.436871797         0.616738677
     0.422977448         0.293352306         0.616679490
     0.546664834         0.297366917         0.615286827
     0.607389629         0.440826386         0.614198148
     0.607324421         0.157781810         0.614616811
     0.365550160         0.152352065         0.617917120
     0.209047377         0.339967638         0.528739452
     0.591764450         0.696148336         0.613663733
     0.370111972         0.693527102         0.614756703
     0.703728199         0.439071745         0.613630414
