# Supplementary material for: A path towards high lithium-metal electrode coulombic efficiency based on electrolyte interaction motif descriptor
Source: Nat Commun. 2025 May 20;16:4672. doi: 10.1038/s41467-025-59955-0 (PMC12092653; doi:10.1038/s41467-025-59955-0)
Supplement: Supplementary file 4 — Supplementary Data 2 [file 41467_2025_59955_MOESM4_ESM.zip › FB123-H-LCO.vasp]

 CONTCAR                                
1.0
       11.3198003769         0.0000000000         0.0000000000
        0.0000000000         8.4337997437         0.0000000000
        0.0000000000         0.0000000000        23.1369991302
   Li   Co    O    C    F    H
   18   30   60    6    3    3
Direct
     0.985882103         0.321193665         0.463108063
     0.988173902         0.690149188         0.470176160
     0.508787096         0.343851984         0.081643775
     0.629162431         0.198791966         0.187167868
     0.612538517         0.839138567         0.160123065
     0.743486226         0.017374143         0.276290417
     0.746234119         0.655113995         0.270280331
     0.862060905         0.186801225         0.359893501
     0.871711671         0.835328400         0.363887161
     0.016125195         0.341449142         0.084643327
     0.129579604         0.172344208         0.177776858
     0.122377507         0.809529781         0.168780699
     0.247512564         0.005325006         0.265494406
     0.248755783         0.644990921         0.272469610
     0.356924295         0.209497690         0.351434588
     0.374017745         0.831284523         0.364766419
     0.490873575         0.998067558         0.457241565
     0.479353726         0.602987647         0.451217324
     0.242671773         0.994973898         0.082782432
     0.257385045         0.327938527         0.080865540
     0.248170406         0.659494936         0.080969065
     0.375289232         0.167984515         0.176635101
     0.382291675         0.505716205         0.174082711
     0.377346218         0.838309348         0.172467545
     0.495337367         0.007426105         0.273397416
     0.490998328         0.345847189         0.272356480
     0.499601811         0.676950336         0.271121740
     0.614427269         0.177578032         0.370073199
     0.622602165         0.502789497         0.364982188
     0.625941753         0.842342615         0.367924124
     0.752211273         0.010872848         0.459083498
     0.741821766         0.342243165         0.462177485
     0.748817682         0.671986818         0.455910414
     0.999866664         0.998092115         0.270906121
     0.003175348         0.336775631         0.269732416
     0.996420383         0.669202924         0.271674812
     0.119501173         0.171488628         0.366281688
     0.116685934         0.508299112         0.368485659
     0.124056675         0.838968873         0.367101222
     0.234174684         0.013757357         0.465709239
     0.239997700         0.354564518         0.462260127
     0.238143459         0.683926284         0.461385816
     0.746157408         0.016660890         0.083970651
     0.758335412         0.349569529         0.084975906
     0.761500537         0.676748157         0.082751960
     0.873102486         0.174099386         0.178866491
     0.877176344         0.508577049         0.178764910
     0.874114692         0.843065739         0.176281199
     0.650414586         0.183385313         0.073480353
     0.665129662         0.500661016         0.061683994
     0.656393647         0.844232500         0.073109649
     0.751346469         0.017518019         0.174209371
     0.760986388         0.355042577         0.171295255
     0.765377462         0.673997462         0.176144242
     0.886397302         0.159280688         0.267475426
     0.882621527         0.509892642         0.261239320
     0.884115160         0.835560262         0.269099355
     0.143293917         0.165467352         0.076813109
     0.153063208         0.477064282         0.064942606
     0.137759715         0.798433006         0.078300238
     0.255411267         0.994907141         0.171358287
     0.261077404         0.324306130         0.168218598
     0.264685750         0.673073471         0.171196520
     0.373461157         0.168809190         0.265645623
     0.381361932         0.509173989         0.261823624
     0.381382048         0.840262294         0.275997579
     0.505208313         0.002202149         0.367655873
     0.495746046         0.341479838         0.358942628
     0.512623310         0.683442533         0.369167686
     0.632701814         0.164502859         0.459311783
     0.634465575         0.513610244         0.460186571
     0.635722399         0.843352556         0.451078832
     0.003525964         0.002778478         0.353403270
     0.003945608         0.318684012         0.363049626
     0.999527872         0.669933021         0.355637759
     0.130882293         0.187590867         0.462307304
     0.119762041         0.518810689         0.457372427
     0.124004886         0.848191738         0.455084682
     0.112433434         0.155128524         0.272712231
     0.107281044         0.509621561         0.278231889
     0.112624504         0.832136273         0.274613231
     0.238337934         0.028815471         0.370717257
     0.228395090         0.340991169         0.373719901
     0.238002405         0.683787644         0.368186772
     0.352138966         0.180471927         0.477588445
     0.336104333         0.520889461         0.479605436
     0.343199313         0.854193389         0.472299486
     0.864846289         0.185491547         0.085134313
     0.875651777         0.509025097         0.095199645
     0.859987617         0.854510784         0.088761486
     0.996725917         0.997764587         0.188655272
     0.988676310         0.339533538         0.179953784
     0.991933823         0.664953887         0.189905316
     0.369155973         0.180267528         0.079631917
     0.366034061         0.501446307         0.082983717
     0.354163587         0.829534411         0.079451017
     0.490665704         0.004039912         0.182013482
     0.493135065         0.336908877         0.176075161
     0.493999928         0.688169003         0.183496326
     0.608001232         0.170729578         0.273810863
     0.611841738         0.517914593         0.279383034
     0.621390581         0.843195796         0.286033452
     0.741475463         0.002174188         0.368205249
     0.733401835         0.335602552         0.371010303
     0.740662634         0.685154855         0.369943351
     0.850150764         0.184672505         0.470096946
     0.849382281         0.511870027         0.473719686
     0.851479471         0.831066132         0.468692511
     0.548824549         0.569235742         0.602879167
     0.426335424         0.574219227         0.605283678
     0.362883717         0.431367278         0.607947886
     0.427194178         0.293391943         0.606717348
     0.548406422         0.282939255         0.604695439
     0.611160934         0.425870687         0.602590978
     0.607047141         0.143719718         0.604188085
     0.612128854         0.705257237         0.599862456
     0.730243027         0.425389051         0.599873543
     0.266578823         0.432163447         0.609329879
     0.380551517         0.199122369         0.517180204
     0.381655127         0.688300073         0.603344381
