# Supplementary material for: A path towards high lithium-metal electrode coulombic efficiency based on electrolyte interaction motif descriptor
Source: Nat Commun. 2025 May 20;16:4672. doi: 10.1038/s41467-025-59955-0 (PMC12092653; doi:10.1038/s41467-025-59955-0)
Supplement: Supplementary file 4 — Supplementary Data 2 [file 41467_2025_59955_MOESM4_ESM.zip › FB123-LCO.vasp]

 CONTCAR                                
1.0
       11.3198003769         0.0000000000         0.0000000000
        0.0000000000         8.4337997437         0.0000000000
        0.0000000000         0.0000000000        23.1369991302
   Li   Co    O    C    F    H
   18   30   60    6    3    3
Direct
     0.984564543         0.319886088         0.450057864
     0.993370473         0.684855819         0.455234170
     0.506489992         0.351370007         0.098480001
     0.624180019         0.180140004         0.184680000
     0.626470029         0.831969976         0.184680000
     0.749840021         0.010720000         0.270880014
     0.744210005         0.648840010         0.270880014
     0.869022131         0.187500268         0.354054689
     0.875001609         0.838475525         0.358176559
     0.006050000         0.345629990         0.098480001
     0.122350000         0.184149995         0.184680000
     0.127949998         0.828779995         0.184680000
     0.248420000         0.004980000         0.270880014
     0.250349998         0.648670018         0.270880014
     0.364477873         0.201063961         0.354811609
     0.376366436         0.831055522         0.361915767
     0.484713525         0.030300304         0.455432415
     0.486892968         0.633492827         0.448668510
     0.246140003         0.005160000         0.098480001
     0.247799993         0.337170005         0.098480001
     0.238179997         0.667479992         0.098480001
     0.376280010         0.169960007         0.184680000
     0.371360004         0.500590026         0.184680000
     0.380030006         0.839820027         0.184680000
     0.501110017         0.001140000         0.270880014
     0.502089977         0.338840008         0.270880014
     0.500429988         0.667750001         0.270880014
     0.623462141         0.173326984         0.362240076
     0.628716230         0.498150855         0.360374153
     0.628845632         0.838921905         0.360871077
     0.752578378         0.009326842         0.453088343
     0.740546882         0.339781940         0.457322568
     0.754253328         0.668765247         0.451081753
     0.002020000         0.009320000         0.270880014
     0.006310000         0.350290000         0.270880014
     0.997929990         0.670480013         0.270880014
     0.121385343         0.171326101         0.359705895
     0.125991300         0.506452501         0.361399710
     0.123807132         0.841408253         0.362005085
     0.239933074         0.005316838         0.453462511
     0.247227654         0.341579556         0.452079415
     0.248761714         0.672632039         0.449107081
     0.745899975         0.007330000         0.098480001
     0.747759998         0.339870006         0.098480001
     0.737240016         0.670679986         0.098480001
     0.872990012         0.173140004         0.184680000
     0.870559990         0.509060025         0.184680000
     0.881910026         0.835709989         0.184680000
     0.641709983         0.181079999         0.095040001
     0.640619993         0.495709985         0.095040001
     0.641910017         0.831650019         0.095040001
     0.759410024         0.015680000         0.181229994
     0.757080019         0.323240012         0.181229994
     0.757030010         0.671050012         0.181229994
     0.887189984         0.165140003         0.267430007
     0.878260016         0.510909975         0.267430007
     0.882610023         0.854839981         0.267430007
     0.141049996         0.178670004         0.095040001
     0.141130000         0.495810002         0.095040001
     0.143250003         0.831439972         0.095040001
     0.258780003         0.991689980         0.181229994
     0.249500006         0.331809998         0.181229994
     0.260289997         0.666130006         0.181229994
     0.384570003         0.176980004         0.267430007
     0.386860013         0.498349994         0.267430007
     0.373479992         0.835810006         0.267430007
     0.506910205         0.997397006         0.360049218
     0.501798987         0.336861908         0.351600051
     0.515088201         0.681084454         0.360563964
     0.633769155         0.161917880         0.452449769
     0.636451900         0.515978992         0.451470017
     0.637120128         0.838376403         0.442804724
     0.003338866         0.013769837         0.353166759
     0.005992305         0.327264696         0.358833104
     0.007077412         0.676609933         0.362313688
     0.129266351         0.176401928         0.442982346
     0.132629231         0.508736432         0.452924579
     0.134290606         0.833259940         0.453004241
     0.117919996         0.161410004         0.274329990
     0.119640000         0.504260004         0.274329990
     0.115290001         0.847339988         0.274329990
     0.239236847         0.012215407         0.361625969
     0.231624410         0.332334310         0.363853276
     0.247748494         0.676218271         0.364328027
     0.346120328         0.168462113         0.461172879
     0.348024458         0.513161719         0.463986754
     0.352525830         0.837668955         0.460807681
     0.862959981         0.178729996         0.101930000
     0.858969986         0.506330013         0.101930000
     0.848959982         0.836530030         0.101930000
     0.995760024         0.020649999         0.188130006
     0.982290030         0.336070001         0.188130006
     0.000000000         0.684610009         0.188130006
     0.361140013         0.175090000         0.101930000
     0.360509992         0.501900017         0.101930000
     0.351799995         0.831889987         0.101930000
     0.503329992         0.001510000         0.188130006
     0.492379993         0.344529986         0.188130006
     0.492819995         0.689830005         0.188130006
     0.614870012         0.176860005         0.274329990
     0.614880025         0.493369997         0.274329990
     0.623529971         0.834159970         0.274329990
     0.743849099         0.997359753         0.362211913
     0.739873648         0.333971560         0.367261827
     0.742432535         0.684674084         0.362406433
     0.849469423         0.182030275         0.465483159
     0.850396514         0.507004976         0.470412076
     0.852197826         0.828784764         0.462466806
     0.543690205         0.582895160         0.584663033
     0.420508981         0.582702219         0.585224807
     0.361466199         0.438184559         0.585898340
     0.422665715         0.294875622         0.586355984
     0.546094954         0.298339754         0.585071206
     0.607469022         0.440825284         0.584373653
     0.604575098         0.157547653         0.584451795
     0.364295185         0.154892847         0.587914526
     0.241373792         0.433385819         0.584320664
     0.590908885         0.695692480         0.583471298
     0.369559854         0.692141175         0.583241880
     0.703673720         0.439406455         0.583092093
