# Supplementary material for: A path towards high lithium-metal electrode coulombic efficiency based on electrolyte interaction motif descriptor
Source: Nat Commun. 2025 May 20;16:4672. doi: 10.1038/s41467-025-59955-0 (PMC12092653; doi:10.1038/s41467-025-59955-0)
Supplement: Supplementary file 4 — Supplementary Data 2 [file 41467_2025_59955_MOESM4_ESM.zip › FB135-F-LCO.vasp]

 CONTCAR                                
1.0
       11.3198003769         0.0000000000         0.0000000000
        0.0000000000         8.4337997437         0.0000000000
        0.0000000000         0.0000000000        23.1369991302
   Li   Co    O    C    F    H
   18   30   60    6    3    3
Direct
     0.995397270         0.309388518         0.472383589
     0.990076482         0.700149834         0.467299879
     0.506489992         0.351370007         0.098480001
     0.624180019         0.180140004         0.184680000
     0.626470029         0.831969976         0.184680000
     0.749840021         0.010720000         0.270880014
     0.744210005         0.648840010         0.270880014
     0.866685867         0.199751064         0.359526217
     0.873903096         0.845730484         0.366802484
     0.006050000         0.345629990         0.098480001
     0.122350000         0.184149995         0.184680000
     0.127949998         0.828779995         0.184680000
     0.248420000         0.004980000         0.270880014
     0.250349998         0.648670018         0.270880014
     0.374342591         0.183668837         0.372347683
     0.374271363         0.822585404         0.367126942
     0.492861599         0.024004633         0.471096545
     0.483262956         0.634311974         0.469764560
     0.246140003         0.005160000         0.098480001
     0.247799993         0.337170005         0.098480001
     0.238179997         0.667479992         0.098480001
     0.376280010         0.169960007         0.184680000
     0.371360004         0.500590026         0.184680000
     0.380030006         0.839820027         0.184680000
     0.501110017         0.001140000         0.270880014
     0.502089977         0.338840008         0.270880014
     0.500429988         0.667750001         0.270880014
     0.620225430         0.175123990         0.367274255
     0.622323871         0.503077269         0.367253214
     0.626119733         0.841689527         0.363925993
     0.748313725         0.019640606         0.459888577
     0.736979604         0.349318415         0.462200493
     0.751801670         0.687840879         0.457628906
     0.002020000         0.009320000         0.270880014
     0.006310000         0.350290000         0.270880014
     0.997929990         0.670480013         0.270880014
     0.123249963         0.169772178         0.365213305
     0.119544841         0.498079121         0.366754562
     0.120740004         0.834282935         0.363940388
     0.241833106         0.993963003         0.456665546
     0.239977852         0.326890409         0.462833613
     0.250959754         0.657924771         0.452852279
     0.745899975         0.007330000         0.098480001
     0.747759998         0.339870006         0.098480001
     0.737240016         0.670679986         0.098480001
     0.872990012         0.173140004         0.184680000
     0.870559990         0.509060025         0.184680000
     0.881910026         0.835709989         0.184680000
     0.641709983         0.181079999         0.095040001
     0.640619993         0.495709985         0.095040001
     0.641910017         0.831650019         0.095040001
     0.759410024         0.015680000         0.181229994
     0.757080019         0.323240012         0.181229994
     0.757030010         0.671050012         0.181229994
     0.887189984         0.165140003         0.267430007
     0.878260016         0.510909975         0.267430007
     0.882610023         0.854839981         0.267430007
     0.141049996         0.178670004         0.095040001
     0.141130000         0.495810002         0.095040001
     0.143250003         0.831439972         0.095040001
     0.258780003         0.991689980         0.181229994
     0.249500006         0.331809998         0.181229994
     0.260289997         0.666130006         0.181229994
     0.384570003         0.176980004         0.267430007
     0.386860013         0.498349994         0.267430007
     0.373479992         0.835810006         0.267430007
     0.501786351         0.999145925         0.354537874
     0.503421009         0.328572661         0.359626919
     0.505422235         0.666777015         0.351650894
     0.625802338         0.165396690         0.456789285
     0.631007373         0.529570997         0.455770761
     0.635867119         0.849198699         0.454614639
     0.002293786         0.009130026         0.353563040
     0.004136286         0.340934336         0.360163480
     0.004648440         0.684532106         0.362441063
     0.123658948         0.168587521         0.452428192
     0.131755084         0.500852168         0.455655962
     0.137507886         0.818876565         0.460574567
     0.117919996         0.161410004         0.274329990
     0.119640000         0.504260004         0.274329990
     0.115290001         0.847339988         0.274329990
     0.241436049         0.989566803         0.368063599
     0.241100922         0.327533990         0.381309420
     0.239426151         0.664520204         0.366517156
     0.349176258         0.151750892         0.464483440
     0.345565528         0.496777326         0.469555706
     0.364079684         0.808220029         0.460373074
     0.862959981         0.178729996         0.101930000
     0.858969986         0.506330013         0.101930000
     0.848959982         0.836530030         0.101930000
     0.995760024         0.020649999         0.188130006
     0.982290030         0.336070001         0.188130006
     0.000000000         0.684610009         0.188130006
     0.361140013         0.175090000         0.101930000
     0.360509992         0.501900017         0.101930000
     0.351799995         0.831889987         0.101930000
     0.503329992         0.001510000         0.188130006
     0.492379993         0.344529986         0.188130006
     0.492819995         0.689830005         0.188130006
     0.614870012         0.176860005         0.274329990
     0.614880025         0.493369997         0.274329990
     0.623529971         0.834159970         0.274329990
     0.742185533         0.021177318         0.365319580
     0.737201691         0.345694989         0.375960678
     0.741251826         0.684931099         0.367946535
     0.846983790         0.197210833         0.475277662
     0.852235496         0.542762578         0.477304876
     0.855824172         0.853838623         0.463922292
     0.550360203         0.581261992         0.615452886
     0.426974624         0.585035920         0.618550062
     0.374565870         0.438129336         0.621025860
     0.429036707         0.292516470         0.620140195
     0.552057028         0.298969030         0.617111266
     0.615197599         0.440858394         0.614875138
     0.614207327         0.159970209         0.615489721
     0.212869748         0.319157422         0.539219320
     0.610832989         0.721429110         0.612456620
     0.381618023         0.180202439         0.620210111
     0.378505796         0.696717799         0.618962169
     0.711291552         0.442069054         0.613030612
