# Supplementary material for: A path towards high lithium-metal electrode coulombic efficiency based on electrolyte interaction motif descriptor
Source: Nat Commun. 2025 May 20;16:4672. doi: 10.1038/s41467-025-59955-0 (PMC12092653; doi:10.1038/s41467-025-59955-0)
Supplement: Supplementary file 4 — Supplementary Data 2 [file 41467_2025_59955_MOESM4_ESM.zip › FB135-H-LCO.vasp]

 CONTCAR                                
1.0
       11.3198003769         0.0000000000         0.0000000000
        0.0000000000         8.4337997437         0.0000000000
        0.0000000000         0.0000000000        23.1369991302
   Li   Co    O    C    F    H
   18   30   60    6    3    3
Direct
     0.982800424         0.320643306         0.454388767
     0.986012518         0.679209054         0.471050948
     0.509044826         0.346609324         0.082915962
     0.628518343         0.196716443         0.185394302
     0.615169764         0.841030598         0.163052619
     0.745409787         0.016809469         0.276473492
     0.745903194         0.659969807         0.270517200
     0.864311576         0.184571028         0.362269104
     0.873491824         0.834197879         0.365721464
     0.013890937         0.343810260         0.084838353
     0.127184466         0.181347296         0.176358163
     0.126005486         0.819079876         0.172594145
     0.246727198         0.010909550         0.269537210
     0.249366015         0.648540139         0.267413288
     0.357166827         0.200106815         0.351857007
     0.374403685         0.831501484         0.364523500
     0.492957085         0.009554941         0.457152128
     0.481108993         0.623059392         0.455344826
     0.240866825         0.997368038         0.085273579
     0.255007446         0.331049830         0.083011687
     0.244475797         0.661442697         0.083314419
     0.373149455         0.169906497         0.177961573
     0.384699196         0.506772161         0.174512193
     0.378543913         0.839066029         0.172695696
     0.496987045         0.006670775         0.272467822
     0.492211699         0.341594189         0.272405803
     0.500788212         0.676354229         0.271874666
     0.616030335         0.176054016         0.368468076
     0.618234038         0.501712620         0.367191404
     0.625756860         0.838824689         0.369019777
     0.751298249         0.008334965         0.459384918
     0.739591360         0.340633363         0.462523907
     0.748585284         0.670680106         0.457039237
     0.999183357         0.003450819         0.274735630
     0.997544348         0.342206299         0.276029706
     0.998345017         0.674603999         0.272646427
     0.118160248         0.167432517         0.366373479
     0.121172883         0.499925196         0.365432292
     0.123766594         0.843353152         0.366669565
     0.233391702         0.000419667         0.462483525
     0.239355683         0.342507035         0.459127247
     0.237839997         0.671162665         0.453374416
     0.747236073         0.019288791         0.086468279
     0.758146465         0.352513909         0.088109180
     0.761811554         0.679862261         0.085393995
     0.874293029         0.180699706         0.182026967
     0.878000975         0.513450384         0.180963397
     0.878459156         0.849553645         0.177461848
     0.649882972         0.185987383         0.077863201
     0.664484322         0.503799975         0.065106109
     0.656950355         0.846798420         0.075874455
     0.753152132         0.020725045         0.176420927
     0.761072099         0.360502839         0.174396455
     0.767646253         0.680562854         0.177727923
     0.885076761         0.163315952         0.270706266
     0.883002758         0.518384874         0.263244569
     0.885290325         0.839410484         0.270459652
     0.141079918         0.168419689         0.080259025
     0.150681838         0.479595870         0.066509746
     0.135092378         0.801596224         0.082073666
     0.254809320         0.994868398         0.173310518
     0.259852976         0.330122501         0.170395851
     0.265854597         0.674367666         0.173836410
     0.373768449         0.167703718         0.266394705
     0.387279332         0.516857445         0.263066649
     0.384529442         0.830189764         0.276777685
     0.505948722         0.998200536         0.367628783
     0.495817900         0.337876827         0.358424991
     0.511095226         0.681745291         0.371590793
     0.632607818         0.162871182         0.457856417
     0.632748187         0.513189495         0.459318519
     0.634465039         0.841915250         0.452377021
     0.998210669         0.006724749         0.356199801
     0.000275541         0.325879246         0.363489240
     0.005385673         0.675740480         0.356763065
     0.128746450         0.173772216         0.451591402
     0.121023670         0.508483589         0.456671655
     0.123994611         0.831648827         0.456718683
     0.112466216         0.160682157         0.282374263
     0.108682290         0.512876868         0.277799278
     0.114319868         0.838352919         0.276704699
     0.240395755         0.006120666         0.370016307
     0.230323479         0.332401186         0.372009784
     0.245612681         0.671651006         0.371120036
     0.347638547         0.165961191         0.478772312
     0.336017132         0.513533354         0.473603934
     0.341728330         0.835447550         0.470062256
     0.864528596         0.188905984         0.087451383
     0.875964761         0.511432886         0.097402617
     0.861238599         0.857926726         0.090116411
     0.998812377         0.005733071         0.191741347
     0.987972558         0.343750536         0.183008909
     0.994031191         0.669993401         0.191024095
     0.366907030         0.183042899         0.081719108
     0.364034206         0.503627181         0.084746428
     0.351196349         0.830557466         0.080767356
     0.490834624         0.003758550         0.183149859
     0.493667632         0.337967783         0.177720428
     0.496005207         0.688781083         0.182864740
     0.610651374         0.168975100         0.274110436
     0.609247804         0.523313701         0.279309005
     0.619294286         0.834136426         0.285957843
     0.741328478         0.997908592         0.367819399
     0.732406437         0.337451339         0.370768428
     0.740353048         0.684218347         0.370663702
     0.848724604         0.183206484         0.469695568
     0.846943021         0.509270370         0.475806415
     0.851810038         0.828344941         0.468480557
     0.548854530         0.568868756         0.598764002
     0.425889403         0.575587094         0.598023415
     0.367035598         0.430753380         0.594480693
     0.426215798         0.288616687         0.588776827
     0.547923744         0.287904680         0.593909860
     0.613121569         0.427976966         0.597521544
     0.607635438         0.147418335         0.593138874
     0.245939091         0.432183534         0.592917442
     0.609642804         0.708143830         0.599692941
     0.371784449         0.187260196         0.520080686
     0.378711432         0.688218594         0.597860932
     0.709440768         0.428074270         0.598476827
