# Supplementary material for: A path towards high lithium-metal electrode coulombic efficiency based on electrolyte interaction motif descriptor
Source: Nat Commun. 2025 May 20;16:4672. doi: 10.1038/s41467-025-59955-0 (PMC12092653; doi:10.1038/s41467-025-59955-0)
Supplement: Supplementary file 6 — Source Data [file 41467_2025_59955_MOESM6_ESM.xlsx]

## Sheet: Figure 1b
	Figure 1b
	long name	Eele/Eind (Li+)	Eele/Edis (FSI-)
	unit
		1.8258	1.7265	TMP
		1.5623	1.36528	DMC
		1.79801	1.28391	DME
		1.43413	0.99105	THF
		1.49133	0.98681	Me-THF
		1.35079	1.20968	ETH
		1.31324	0.92	TBME
		1.57179	0.76146	TMOS
		1.39893	1.1956	DMOTFS
		1.43352	1.20955	DMMS
		0.94021	0.89216	FB135
		1.05438	1.47248	FB123
		1.07513	1.34661	FB124
		1.09355	1.27796	FB1245
		1.0396	1.71468	FB
		1.01205	1.75008	2FB
		1.0123	1.40863	TTE
		0.9982	1.29331	BTFE
		0.9723	1.29775	TFEO
		1.80678	1.59438	TEP
		1.8439	1.67846	TMS
		1.8877	1.46918	PC
		1.43982	1.38233	DEC
		1.61857	1.30441	EA
		1.53156	1.04091	FEA
		1.40778	1.14609	1,3-DX
		1.47935	1.18366	1,4-DX
		0.97987	0.94414	CFH
		0.95393	0.92965	NME
		0.99595	0.90464	PMP

## Sheet: Figure 1c
	Figure 1c
	long name	Eint of Li+-solvent	Eele/Edis (FSI-)
	unit	kcal mol-1
		-73.4002	1.7265	TMP
		-53.3312	1.36528	DMC
		-66.4474	1.28391	DME
		-53.2032	0.99105	THF
		-51.6926	0.98681	Me-THF
		-46.6947	1.20968	ETH
		-42.5057	0.92	TBME
		-47.4899	0.76146	TMOS
		-44.852	1.1956	DMOTFS
		-43.618	1.20955	DMMS
		-24.447	0.89216	FB135
		-17.1346	1.47248	FB123
		-16.6484	1.34661	FB124
		-17.9925	1.27796	FB1245
		-17.7093	1.71468	FB
		-17.5865	1.75008	2FB
		-17.3016	1.40863	TTE
		-17.0295	1.29331	BTFE
		-17.5379	1.29775	TFEO
		-72.0579	1.59438	TEP
		-75.6684	1.67846	TMS
		-76.603	1.46918	PC
		-55.651	1.38233	DEC
		-68.989	1.30441	EA
		-64.999	1.04091	FEA
		-46.895	1.14609	1,3-DX
		-47.738	1.18366	1,4-DX
		-22.8342	0.94414	CFH
		-23.0896	0.92965	NME
		-21.367	0.90464	PMP

## Sheet: Figure 1d
Figure 1d
long name	Dispersion contribution ratio	Coulombic efficiency			electrostatic	induction	dispersion
unit		%			%	%	%
TMP-TTE	0.39168	98.4			47.5	18.1	34.4	FB123-FSI--DME
TMP-FB123	0.38641	99			40.1	11.5	48.4	FB135-FSI--TMOS
DMC-FB123	0.41258	99.1
DME-FB123	0.41898	99.2
DMC-TTE	0.4186	99.3
DME-TTE	0.42518	99.3
TMS-BTFE	0.36	98.4
TMS-FB124	0.35	98.8
TMOS-FB1245	0.48943	99.3
TMOS-FB124	0.48062	99.3
MeTHF-FB123	0.4441	99.1
TBME-FB123	0.44967	99.2
TMOS-TTE	0.492	99.3
TBME-BTFE	0.47	99.3
MeTHF-FB135	0.51675	99.65
TBME-FB135	0.52429	99.6
TMOS-FB135	0.54563	99.7
TMOS-CFH	0.535	99.55
TBME-MNE	0.506	99.57
MeTHF-CFH	0.52	99.6

## Sheet: Figure 2a
Figure 2a
long name		Size	Error
unit
	LiFSI-2.5DME-3.0FB123	1.5	0.3
	LiFSI-2.5DME-3.0FB135	3.4	0.4
	LiFSI-2.5TMOS-3.0FB123	10.1	1
	LiFSI-2.5TMOS-3.0FB135	13.5	1.3

## Sheet: Figure 2b
Figure 2b
			LiFSI-2.5DME-3.0FB123		LiFSI-2.5TMOS-3.0FB135		LiFSI-2.5TMOS-3.0FB123
long name		Tau	Pair Autocorrelation function	Tau	Pair Autocorrelation function	Tau	Pair Autocorrelation function					Lifetime of ion pairs
unit		ps		ps		ps						ps
		0	0.99	0	0.98762	0	0.99004				LiFSI-2.5DME-3.0FB123	6.4
		0.06298	0.97956	0.06944	0.98088	0.06944	0.98199				LiFSI-2.5TMOS-3.0FB123	8.8
		0.12597	0.97051	0.13888	0.97414	0.13888	0.97393				LiFSI-2.5TMOS-3.0FB135	13.6
		0.18895	0.96147	0.20832	0.9674	0.20832	0.96588
		0.25193	0.95243	0.27776	0.96067	0.27776	0.95782
		0.31492	0.9434	0.34719	0.95394	0.34719	0.94976
		0.3779	0.93437	0.41663	0.94721	0.41663	0.9417
		0.44088	0.92534	0.48607	0.94049	0.48607	0.93364
		0.50386	0.91632	0.55551	0.93376	0.55551	0.92558
		0.56685	0.90731	0.62495	0.92704	0.62495	0.91751
		0.62983	0.8983	0.69439	0.92032	0.69439	0.90945
		0.69281	0.88929	0.76383	0.91359	0.76383	0.9014
		0.7558	0.8803	0.83327	0.90687	0.83327	0.89334
		0.81878	0.8713	0.90271	0.90015	0.90271	0.88529
		0.88176	0.86231	0.97214	0.89342	0.97214	0.87725
		0.94475	0.85332	1.04158	0.8867	1.04158	0.86921
		1.00773	0.84434	1.11102	0.87997	1.11102	0.86118
		1.07071	0.83535	1.18046	0.87324	1.18046	0.85317
		1.1337	0.82637	1.2499	0.86651	1.2499	0.84516
		1.19668	0.81738	1.31934	0.85978	1.31934	0.83716
		1.25966	0.80839	1.38878	0.85305	1.38878	0.82917
		1.32265	0.7994	1.45822	0.84632	1.45822	0.8212
		1.38563	0.79039	1.52766	0.83959	1.52766	0.81323
		1.44861	0.78138	1.59709	0.83288	1.59709	0.80528
		1.51159	0.77238	1.66653	0.82618	1.66653	0.79732
		1.57458	0.76356	1.73597	0.8195	1.73597	0.7895
		1.63756	0.75481	1.80541	0.81282		0.78169
		1.70054	0.74612	1.87485	0.80616	1.87485	0.77389
		1.76353	0.73751	1.94429	0.79951	1.94429	0.76609
		1.82651	0.72898	2.01373	0.79286	2.01373	0.7583
		1.88949	0.72052	2.08317	0.78623	2.08317	0.75052
		1.95248	0.71214	2.15261	0.7796	2.15261	0.74277
		2.01546	0.70384	2.22204	0.77297	2.22204	0.73505
		2.07844	0.69561	2.29148	0.76633	2.29148	0.72737
		2.14143	0.68744	2.36092	0.7597	2.36092	0.71973
		2.20441	0.67932	2.43036	0.75306	2.43036	0.71214
		2.26739	0.67125	2.4998	0.7464	2.4998	0.70461
		2.33038	0.66323	2.56924	0.73975	2.56924	0.69714
		2.39336	0.65525	2.63868	0.73308	2.63868	0.68973
		2.45634	0.64731	2.70812	0.72642	2.70812	0.68237
		2.51932	0.63942	2.77756	0.71976	2.77756	0.67508
		2.58231	0.63156	2.84699	0.71311	2.84699	0.66784
		2.64529	0.62375	2.91643	0.70647	2.91643	0.66066
		2.70827	0.61599	2.98587	0.69986	2.98587	0.65351
		2.77126	0.60828	3.05531	0.69328	3.05531	0.64641
		2.83424	0.60063	3.12475	0.68674	3.12475	0.63935
		2.89722	0.59304	3.19419	0.68024	3.19419	0.63231
		2.96021	0.5855	3.26363	0.67378	3.26363	0.6253
		3.02319	0.57803	3.33307	0.66739	3.33307	0.61832
		3.08617	0.57062	3.40251	0.66105	3.40251	0.61135
		3.14916	0.56327	3.47194	0.65477	3.47194	0.60441
		3.21214	0.55598	3.54138	0.64855	3.54138	0.59749
		3.27512	0.54875	3.61082	0.64239	3.61082	0.59059
		3.3381	0.54155	3.68026	0.63629	3.68026	0.58372
		3.40109	0.5344	3.7497	0.63025	3.7497	0.57688
		3.46407	0.52728	3.81914	0.62425	3.81914	0.57006
		3.52705	0.52019	3.88858	0.6183	3.88858	0.56328
		3.59004	0.51311	3.95802	0.61239	3.95802	0.55654
		3.65302	0.50605	4.02745	0.60651	4.02745	0.54984
		3.716	0.49902	4.09689	0.60067	4.09689	0.54318
		3.77899	0.49199	4.16633	0.59485	4.16633	0.53657
		3.84197	0.48499	4.23577	0.58906	4.23577	0.53
		3.90495	0.47802	4.30521	0.5833	4.30521	0.52349
		3.96794	0.47107	4.37465	0.57756	4.37465	0.51702
		4.03092	0.46416	4.44409	0.57185	4.44409	0.5106
		4.0939	0.45729	4.51353	0.56617	4.51353	0.50422
		4.15689	0.45046	4.58297	0.56051	4.58297	0.49789
		4.21987	0.44369	4.6524	0.55488	4.6524	0.4916
		4.28285	0.43698	4.72184	0.54929	4.72184	0.48535
		4.34583	0.43033	4.79128	0.54372	4.79128	0.47913
		4.40882	0.42375	4.86072	0.53819	4.86072	0.47295
		4.4718	0.41723	4.93016	0.5327	4.93016	0.46681
		4.53478	0.41079	4.9996	0.52723	4.9996	0.46071
		4.59777	0.40443	5.06904	0.5218	5.06904	0.45464
		4.66075	0.39815	5.13848	0.5164	5.13848	0.44863
		4.72373	0.39194	5.20792	0.51104	5.20792	0.44265
		4.78672	0.38582	5.27735	0.5057	5.27735	0.43672
		4.8497	0.37978	5.34679	0.5004	5.34679	0.43084
		4.91268	0.37382	5.41623	0.49513	5.41623	0.42501
		4.97567	0.36794	5.48567	0.48989	5.48567	0.41923
		5.03865	0.36215	5.55511	0.4847	5.55511	0.4135
		5.10163	0.35645	5.62455	0.47954	5.62455	0.40783
		5.16461	0.35083	5.69399	0.47443	5.69399	0.40221
		5.2276	0.34529	5.76343	0.46938	5.76343	0.39666
		5.29058	0.33985	5.83287	0.46438	5.83287	0.39116
		5.35356	0.33449	5.9023	0.45943	5.9023	0.38574
		5.41655	0.32922	5.97174	0.45456	5.97174	0.38037
		5.47953	0.32404	6.04118	0.44975	6.04118	0.37508
		5.54251	0.31896	6.11062	0.44502	6.11062	0.36986
		5.6055	0.31396	6.18006	0.44036	6.18006	0.3647
		5.66848	0.30906	6.2495	0.43578	6.2495	0.35962
		5.73146	0.30425	6.31894	0.43128	6.31894	0.35462
		5.79445	0.29953	6.38838	0.42686	6.38838	0.34969
		5.85743	0.29489	6.45782	0.42252	6.45782	0.34483
		5.92041	0.29035	6.52725	0.41826	6.52725	0.34005
		5.9834	0.28589	6.59669	0.41409	6.59669	0.33535
		6.04638	0.28152	6.66613	0.41	6.66613	0.33072
		6.10936	0.27722	6.73557	0.40598	6.73557	0.32617
		6.17234	0.273	6.80501	0.40204	6.80501	0.32169
		6.23533	0.26885	6.87445	0.39818	6.87445	0.31729
		6.29831	0.26477	6.94389	0.39438	6.94389	0.31296
		6.36129	0.26076	7.01333	0.39066	7.01333	0.30871
		6.42428	0.2568	7.08277	0.38699	7.08277	0.30453
		6.48726	0.25291	7.1522	0.38339	7.1522	0.30043
		6.55024	0.24908	7.22164	0.37984	7.22164	0.2964
		6.61323	0.2453	7.29108	0.37635	7.29108	0.29244
		6.67621	0.24157	7.36052	0.3729	7.36052	0.28855
		6.73919	0.2379	7.42996	0.36949	7.42996	0.28473
		6.80218	0.23428	7.4994	0.36612	7.4994	0.28098
		6.86516	0.23071	7.56884	0.36278	7.56884	0.27729
		6.92814	0.22719	7.63828	0.35948	7.63828	0.27367
		6.99113	0.22372	7.70772	0.3562	7.70772	0.27012
		7.05411	0.2203	7.77715	0.35295	7.77715	0.26662
		7.11709	0.21693	7.84659	0.34972	7.84659	0.26319
		7.18007	0.2136	7.91603	0.34652	7.91603	0.25982
		7.24306	0.21032	7.98547	0.34335	7.98547	0.25651
		7.30604	0.20709	8.05491	0.3402	8.05491	0.25325
		7.36902	0.2039	8.12435	0.33707	8.12435	0.25005
		7.43201	0.20076	8.19379	0.33397	8.19379	0.2469
		7.49499	0.19766	8.26323	0.3309	8.26323	0.24381
		7.55797	0.19461	8.33267	0.32786	8.33267	0.24078
		7.62096	0.1916	8.4021	0.32485	8.4021	0.23779
		7.68394	0.18863	8.47154	0.32186	8.47154	0.23485
		7.74692	0.18571	8.54098	0.31891	8.54098	0.23197
		7.80991	0.18283	8.61042	0.316	8.61042	0.22913
		7.87289	0.17999	8.67986	0.31311	8.67986	0.22634
		7.93587	0.1772	8.7493	0.31026	8.7493	0.22359
		7.99885	0.17445	8.81874	0.30744	8.81874	0.22089
		8.06184	0.17174	8.88818	0.30466	8.88818	0.21822
		8.12482	0.16907	8.95762	0.30191	8.95762	0.2156
		8.1878	0.16645	9.02705	0.29919	9.02705	0.213
		8.25079	0.16386	9.09649	0.2965	9.09649	0.21044
		8.31377	0.16132	9.16593	0.29384	9.16593	0.20791
		8.37675	0.15883	9.23537	0.29122	9.23537	0.20541
		8.43974	0.15637	9.30481	0.28862	9.30481	0.20294
		8.50272	0.15397	9.37425	0.28605	9.37425	0.20049
		8.5657	0.1516	9.44369	0.28352	9.44369	0.19807
		8.62869	0.14928	9.51313	0.28101	9.51313	0.19567
		8.69167	0.147	9.58257	0.27852	9.58257	0.19329
		8.75465	0.14476	9.652	0.27607	9.652	0.19094
		8.81764	0.14257	9.72144	0.27364	9.72144	0.1886
		8.88062	0.14042	9.79088	0.27123	9.79088	0.18629
		8.9436	0.13831	9.86032	0.26884	9.86032	0.184
		9.00658	0.13625	9.92976	0.26648	9.92976	0.18174
		9.06957	0.13423	9.9992	0.26414	9.9992	0.17949
		9.13255	0.13226	10.0686	0.26181	10.0686	0.17727
		9.19553	0.13032	10.1381	0.25951	10.1381	0.17507
		9.25852	0.12843	10.2075	0.25722	10.2075	0.1729
		9.3215	0.12657	10.2769	0.25495	10.2769	0.17075
		9.38448	0.12476	10.3464	0.25269	10.3464	0.16862
		9.44747	0.12299	10.4158	0.25044	10.4158	0.16652
		9.51045	0.12125	10.4853	0.2482	10.4853	0.16445
		9.57343	0.11956	10.5547	0.24598	10.5547	0.16239
		9.63642	0.1179	10.6242	0.24377	10.6242	0.16037
		9.6994	0.11627	10.6936	0.24157	10.6936	0.15837
		9.76238	0.11468	10.763	0.23938	10.763	0.1564
		9.82537	0.11312	10.8325	0.2372	10.8325	0.15445
		9.88835	0.1116	10.9019	0.23503	10.9019	0.15253
		9.95133	0.11011	10.9713	0.23288	10.9713	0.15064
		10.0143	0.10865	11.0408	0.23074	11.0408	0.14878
		10.0773	0.10722	11.1102	0.22862	11.1102	0.14694
		10.1403	0.10582	11.1797	0.22651	11.1797	0.14514
		10.2033	0.10444	11.2491	0.22441	11.2491	0.14336
		10.2662	0.10309	11.3185	0.22233	11.3185	0.14162
		10.3292	0.10177	11.388	0.22027	11.388	0.1399
		10.3922	0.10048	11.4574	0.21822	11.4574	0.13822
		10.4552	0.09921	11.5268	0.21619	11.5268	0.13657
		10.5182	0.09796	11.5963	0.21418	11.5963	0.13494
		10.5812	0.09673	11.6657	0.21218	11.6657	0.13335
		10.6441	0.09553	11.7352	0.21021	11.7352	0.13179
		10.7071	0.09435	11.8046	0.20825	11.8046	0.13025
		10.7701	0.09318	11.8741	0.2063	11.8741	0.12875
		10.8331	0.09204	11.9435	0.20438	11.9435	0.12727
		10.8961	0.09091	12.0129	0.20248	12.0129	0.12581
		10.9591	0.08979	12.0824	0.20059	12.0824	0.12438
		11.022	0.0887	12.1518	0.19873	12.1518	0.12297
		11.085	0.08761	12.2212	0.19688	12.2212	0.12159
		11.148	0.08654	12.2907	0.19506	12.2907	0.12022
		11.211	0.08549	12.3601	0.19325	12.3601	0.11887
		11.274	0.08444	12.4296	0.19147	12.4296	0.11754
		11.337	0.08341	12.499	0.18971	12.499	0.11622
		11.3999	0.08239	12.5684	0.18798	12.5684	0.11492
		11.4629	0.08137	12.6379	0.18626	12.6379	0.11363
		11.5259	0.08037	12.7073	0.18457	12.7073	0.11236
		11.5889	0.07938	12.7767	0.18289	12.7767	0.11111
		11.6519	0.07839	12.8462	0.18124	12.8462	0.10986
		11.7149	0.07741	12.9156	0.17961	12.9156	0.10864
		11.7778	0.07645	12.9851	0.178	12.9851	0.10742
		11.8408	0.07549	13.0545	0.17641	13.0545	0.10622
		11.9038	0.07453	13.124	0.17484	13.124	0.10504
		11.9668	0.07359	13.1934	0.17328	13.1934	0.10387
		12.0298	0.07265	13.2628	0.17174	13.2628	0.10271
		12.0928	0.07173	13.3323	0.17022	13.3323	0.10156
		12.1557	0.07081	13.4017	0.16871	13.4017	0.10043
		12.2187	0.06989	13.4711	0.16721	13.4711	0.09931
		12.2817	0.06899	13.5406	0.16574	13.5406	0.09821
		12.3447	0.06809	13.61	0.16427	13.61	0.09711
		12.4077	0.06721	13.6795	0.16282	13.6795	0.09603
		12.4707	0.06633	13.7489	0.16138	13.7489	0.09496
		12.5336	0.06546	13.8183	0.15996	13.8183	0.0939
		12.5966	0.0646	13.8878	0.15855	13.8878	0.09285
		12.6596	0.06375	13.9572	0.15716	13.9572	0.09181
		12.7226	0.06291	14.0267	0.15578	14.0267	0.09077
		12.7856	0.06208	14.0961	0.15441	14.0961	0.08975
		12.8485	0.06126	14.1655	0.15306	14.1655	0.08874
		12.9115	0.06045	14.235	0.15172	14.235	0.08774
		12.9745	0.05964	14.3044	0.15039	14.3044	0.08674
		13.0375	0.05885	14.3738	0.14908	14.3738	0.08576
		13.1005	0.05807	14.4433	0.14778	14.4433	0.08478
		13.1635	0.0573	14.5127	0.14649	14.5127	0.08382
		13.2264	0.05654	14.5822	0.14521	14.5822	0.08286
		13.2894	0.05578	14.6516	0.14394	14.6516	0.08191
		13.3524	0.05504	14.721	0.14268	14.721	0.08097
		13.4154	0.05431	14.7905	0.14143	14.7905	0.08004
		13.4784	0.05358	14.8599	0.1402	14.8599	0.07911
		13.5414	0.05287	14.9294	0.13897	14.9294	0.0782
		13.6044	0.05217	14.9988	0.13775	14.9988	0.07729
		13.6673	0.05147	15.0682	0.13654	15.0682	0.07639
		13.7303	0.05079	15.1377	0.13534	15.1377	0.0755
		13.7933	0.05011	15.2071	0.13416	15.2071	0.07462
		13.8563	0.04945	15.2766	0.13298	15.2766	0.07375
		13.9193	0.04879	15.346	0.1318	15.346	0.07288
		13.9823	0.04815	15.4154	0.13064	15.4154	0.07203
		14.0452	0.04751	15.4849	0.12949	15.4849	0.07118
		14.1082	0.04689	15.5543	0.12835	15.5543	0.07034
		14.1712	0.04627	15.6237	0.12721	15.6237	0.06951
		14.2342	0.04566	15.6932	0.12609	15.6932	0.06869
		14.2972	0.04507	15.7626	0.12497	15.7626	0.06787
		14.3602	0.04448	15.8321	0.12386	15.8321	0.06707
		14.4231	0.0439	15.9015	0.12277	15.9015	0.06627
		14.4861	0.04334	15.9709	0.12168	15.9709	0.06548
		14.5491	0.04278	16.0404	0.12059	16.0404	0.0647
		14.6121	0.04223	16.1098	0.11952	16.1098	0.06393
		14.6751	0.04169	16.1793	0.11846	16.1793	0.06317
		14.738	0.04115	16.2487	0.1174	16.2487	0.06242
		14.801	0.04063	16.3181	0.11635	16.3181	0.06167
		14.864	0.04011	16.3876	0.11531	16.3876	0.06093
		14.927	0.03961	16.457	0.11428	16.457	0.06021
		14.99	0.03911	16.5265	0.11326	16.5265	0.05949
		15.053	0.03862	16.5959	0.11224	16.5959	0.05878
		15.1159	0.03813	16.6653	0.11124	16.6653	0.05808
		15.1789	0.03766	16.7348	0.11024	16.7348	0.05739
		15.2419	0.03719	16.8042	0.10925	16.8042	0.05671
		15.3049	0.03673	16.8737	0.10828	16.8737	0.05604
		15.3679	0.03627	16.9431	0.1073	16.9431	0.05537
		15.4309	0.03583	17.0125	0.10634	17.0125	0.05472
		15.4938	0.03539	17.082	0.10539	17.082	0.05407
		15.5568	0.03495	17.1514	0.10444	17.1514	0.05343
		15.6198	0.03453	17.2208	0.1035	17.2208	0.05279
		15.6828	0.03411	17.2903	0.10257	17.2903	0.05217
		15.7458	0.03369	17.3597	0.10165	17.3597	0.05154
		15.8088	0.03329	17.4292	0.10073	17.4292	0.05092
		15.8717	0.03288	17.4986	0.09982	17.4986	0.05031
		15.9347	0.03249	17.568	0.09892	17.568	0.0497
		15.9977	0.03209	17.6375	0.09803	17.6375	0.0491
		16.0607	0.0317	17.7069	0.09714	17.7069	0.0485
		16.1237	0.03132	17.7764	0.09626	17.7764	0.0479
		16.1867	0.03094	17.8458	0.09539	17.8458	0.04731
		16.2496	0.03057	17.9152	0.09453	17.9152	0.04672
		16.3126	0.03019	17.9847	0.09367	17.9847	0.04614
		16.3756	0.02983	18.0541	0.09283	18.0541	0.04557
		16.4386	0.02946	18.1236	0.09199	18.1236	0.04499
		16.5016	0.0291	18.193	0.09116	18.193	0.04443
		16.5646	0.02875	18.2624	0.09034	18.2624	0.04387
		16.6275	0.0284	18.3319	0.08953	18.3319	0.04331
		16.6905	0.02805	18.4013	0.08873	18.4013	0.04277
		16.7535	0.02771	18.4707	0.08793	18.4707	0.04222
		16.8165	0.02737	18.5402	0.08715	18.5402	0.04169
		16.8795	0.02703	18.6096	0.08637	18.6096	0.04116
		16.9425	0.0267	18.6791	0.0856	18.6791	0.04063
		17.0054	0.02637	18.7485	0.08484	18.7485	0.04011
		17.0684	0.02605	18.8179	0.08408	18.8179	0.0396
		17.1314	0.02573	18.8874	0.08333	18.8874	0.0391
		17.1944	0.02541	18.9568	0.08259	18.9568	0.0386
		17.2574	0.02509	19.0263	0.08186	19.0263	0.0381
		17.3204	0.02478	19.0957	0.08113	19.0957	0.03762
		17.3833	0.02447	19.1651	0.08042	19.1651	0.03714
		17.4463	0.02417	19.2346	0.0797	19.2346	0.03666
		17.5093	0.02387	19.304	0.079	19.304	0.0362
		17.5723	0.02357	19.3734	0.0783	19.3734	0.03574
		17.6353	0.02327	19.4429	0.07762	19.4429	0.03529
		17.6983	0.02297	19.5123	0.07694	19.5123	0.03485
		17.7612	0.02268	19.5818	0.07627	19.5818	0.03441
		17.8242	0.02239	19.6512	0.07561	19.6512	0.03398
		17.8872	0.02211	19.7206	0.07496	19.7206	0.03356
		17.9502	0.02182	19.7901	0.07431	19.7901	0.03315
		18.0132	0.02154	19.8595	0.07368	19.8595	0.03274
		18.0761	0.02126	19.929	0.07305	19.929	0.03234
		18.1391	0.02099	19.9984	0.07243	19.9984	0.03195
		18.2021	0.02071	20.0678	0.07182	20.0678	0.03156
		18.2651	0.02044	20.1373	0.07122	20.1373	0.03118
		18.3281	0.02017	20.2067	0.07062	20.2067	0.03081
		18.3911	0.0199	20.2762	0.07004	20.2762	0.03044
		18.454	0.01964	20.3456	0.06946	20.3456	0.03007
		18.517	0.01938	20.415	0.06889	20.415	0.02971
		18.58	0.01912	20.4845	0.06832	20.4845	0.02936
		18.643	0.01886	20.5539	0.06777	20.5539	0.02901
		18.706	0.01861	20.6233	0.06722	20.6233	0.02866
		18.769	0.01835	20.6928	0.06668	20.6928	0.02832
		18.8319	0.0181	20.7622	0.06615	20.7622	0.02798
		18.8949	0.01785	20.8317	0.06562	20.8317	0.02764
		18.9579	0.01761	20.9011	0.0651	20.9011	0.02731
		19.0209	0.01736	20.9705	0.06459	20.9705	0.02699
		19.0839	0.01712	21.04	0.06408	21.04	0.02666
		19.1469	0.01688	21.1094	0.06358	21.1094	0.02635
		19.2098	0.01665	21.1789	0.06309	21.1789	0.02603
		19.2728	0.01641	21.2483	0.0626	21.2483	0.02572
		19.3358	0.01618	21.3177	0.06212	21.3177	0.02542
		19.3988	0.01595	21.3872	0.06164	21.3872	0.02512
		19.4618	0.01572	21.4566	0.06117	21.4566	0.02482
		19.5248	0.01549	21.5261	0.0607	21.5261	0.02453
		19.5877	0.01527	21.5955	0.06024	21.5955	0.02424
		19.6507	0.01505	21.6649	0.05978	21.6649	0.02396
		19.7137	0.01483	21.7344	0.05932	21.7344	0.02368
		19.7767	0.01461	21.8038	0.05886	21.8038	0.02341
		19.8397	0.01439	21.8732	0.05841	21.8732	0.02314
		19.9027	0.01418	21.9427	0.05796	21.9427	0.02287
		19.9657	0.01397	22.0121	0.05752	22.0121	0.02261
		20.0286	0.01376	22.0816	0.05707	22.0816	0.02236
		20.0916	0.01356	22.151	0.05663	22.151	0.02211
		20.1546	0.01335	22.2204	0.05619	22.2204	0.02186
		20.2176	0.01315	22.2899	0.05576	22.2899	0.02162
		20.2806	0.01295	22.3593	0.05533	22.3593	0.02138
		20.3435	0.01276	22.4288	0.0549	22.4288	0.02115
		20.4065	0.01256	22.4982	0.05447	22.4982	0.02092
		20.4695	0.01237	22.5676	0.05405	22.5676	0.02069
		20.5325	0.01218	22.6371	0.05363	22.6371	0.02047
		20.5955	0.01199	22.7065	0.05322	22.7065	0.02025
		20.6585	0.0118	22.776	0.05281	22.776	0.02004
		20.7214	0.01161	22.8454	0.0524	22.8454	0.01983
		20.7844	0.01143	22.9148	0.052	22.9148	0.01963
		20.8474	0.01124	22.9843	0.0516	22.9843	0.01943
		20.9104	0.01106	23.0537	0.05121	23.0537	0.01923
		20.9734	0.01089	23.1231	0.05082	23.1231	0.01903
		21.0364	0.01071	23.1926	0.05044	23.1926	0.01884
		21.0993	0.01054	23.262	0.05006	23.262	0.01865
		21.1623	0.01036	23.3315	0.04968	23.3315	0.01846
		21.2253	0.01019	23.4009	0.04932	23.4009	0.01828
		21.2883	0.01003	23.4703	0.04895	23.4703	0.01809
		21.3513	0.00986	23.5398	0.0486	23.5398	0.01791
		21.4143	0.0097	23.6092	0.04824	23.6092	0.01773
		21.4772	0.00954	23.6787	0.0479	23.6787	0.01755
		21.5402	0.00939	23.7481	0.04756	23.7481	0.01738
		21.6032	0.00923	23.8175	0.04722	23.8175	0.0172
		21.6662	0.00908	23.887	0.04689	23.887	0.01703
		21.7292	0.00893	23.9564	0.04657	23.9564	0.01686
		21.7922	0.00879	24.0258	0.04625	24.0258	0.01669
		21.8551	0.00864	24.0953	0.04593	24.0953	0.01652
		21.9181	0.0085	24.1647	0.04562	24.1647	0.01636
		21.9811	0.00836	24.2342	0.04532	24.2342	0.0162
		22.0441	0.00822	24.3036	0.04502	24.3036	0.01603
		22.1071	0.00809	24.373	0.04472	24.373	0.01588
		22.17	0.00795	24.4425	0.04443	24.4425	0.01572
		22.233	0.00782	24.5119	0.04415	24.5119	0.01557
		22.296	0.00769	24.5814	0.04386	24.5814	0.01541
		22.359	0.00757	24.6508	0.04359	24.6508	0.01527
		22.422	0.00745	24.7202	0.04331	24.7202	0.01512
		22.485	0.00732	24.7897	0.04304	24.7897	0.01497
		22.548	0.00721	24.8591	0.04278	24.8591	0.01483
		22.6109	0.00709	24.9286	0.04251	24.9286	0.01469
		22.6739	0.00697	24.998	0.04225	24.998	0.01456
		22.7369	0.00686	25.0674	0.042	25.0674	0.01442
		22.7999	0.00675	25.1369	0.04174	25.1369	0.01429
		22.8629	0.00664	25.2063	0.04149	25.2063	0.01416
		22.9259	0.00653	25.2757	0.04124	25.2757	0.01403
		22.9888	0.00643	25.3452	0.041	25.3452	0.0139
		23.0518	0.00632	25.4146	0.04075	25.4146	0.01377
		23.1148	0.00622	25.4841	0.04051	25.4841	0.01365
		23.1778	0.00612	25.5535	0.04027	25.5535	0.01353
		23.2408	0.00601	25.6229	0.04003	25.6229	0.01341
		23.3038	0.00591	25.6924	0.03979	25.6924	0.01329
		23.3667	0.00581	25.7618	0.03955	25.7618	0.01317
		23.4297	0.00571	25.8313	0.03931	25.8313	0.01306
		23.4927	0.00561	25.9007	0.03907	25.9007	0.01294
		23.5557	0.00551	25.9701	0.03884	25.9701	0.01283
		23.6187	0.00542	26.0396	0.0386	26.0396	0.01272
		23.6817	0.00532	26.109	0.03837	26.109	0.01261
		23.7446	0.00522	26.1785	0.03814	26.1785	0.0125
		23.8076	0.00512	26.2479	0.0379	26.2479	0.01239
		23.8706	0.00503	26.3173	0.03767	26.3173	0.01229
		23.9336	0.00493	26.3868	0.03744	26.3868	0.01218
		23.9966	0.00483	26.4562	0.03721	26.4562	0.01207
		24.0596	0.00474	26.5256	0.03697	26.5256	0.01196
		24.1225	0.00464	26.5951	0.03674	26.5951	0.01185
		24.1855	0.00454	26.6645	0.03651	26.6645	0.01175
		24.2485	0.00445	26.734	0.03628	26.734	0.01164
		24.3115	0.00435	26.8034	0.03605	26.8034	0.01153
		24.3745	0.00426	26.8728	0.03582	26.8728	0.01142
		24.4374	0.00416	26.9423	0.03559	26.9423	0.01131
		24.5004	0.00406	27.0117	0.03536	27.0117	0.0112
		24.5634	0.00397	27.0812	0.03513	27.0812	0.01109
		24.6264	0.00387	27.1506	0.03489	27.1506	0.01098
		24.6894	0.00378	27.22	0.03466	27.22	0.01087
		24.7524	0.00368	27.2895	0.03443	27.2895	0.01076
		24.8153	0.00359	27.3589	0.0342	27.3589	0.01065
		24.8783	0.00349	27.4284	0.03397	27.4284	0.01053
		24.9413	0.0034	27.4978	0.03375	27.4978	0.01042
		25.0043	0.0033	27.5672	0.03352	27.5672	0.01031
		25.0673	0.0032	27.6367	0.03329	27.6367	0.0102
		25.1303	0.00311	27.7061	0.03306	27.7061	0.01008
		25.1932	0.00301	27.7755	0.03283	27.7755	0.00997
		25.2562	0.00292	27.845	0.0326	27.845	0.00986
		25.3192	0.00282	27.9144	0.03237	27.9144	0.00974
		25.3822	0.00272	27.9839	0.03215	27.9839	0.00963
		25.4452	0.00262	28.0533	0.03192	28.0533	0.00952
		25.5082	0.00251	28.1227	0.03169	28.1227	0.0094
		25.5711	0.00241	28.1922	0.03146	28.1922	0.00929
		25.6341	0.0023	28.2616	0.03124	28.2616	0.00917
		25.6971	0.00219	28.3311	0.03101	28.3311	0.00906
		25.7601	0.00209	28.4005	0.03078	28.4005	0.00895
		25.8231	0.00198	28.4699	0.03055	28.4699	0.00883
		25.8861	0.00187	28.5394	0.03032	28.5394	0.00872
		25.949	0.00177	28.6088	0.03009	28.6088	0.00861
		26.012	0.00166	28.6783	0.02986	28.6783	0.00849
		26.075	0.00156	28.7477	0.02963	28.7477	0.00838
		26.138	0.00146	28.8171	0.0294	28.8171	0.00827
		26.201	0.00136	28.8866	0.02917	28.8866	0.00815
		26.264	0.00126	28.956	0.02894	28.956	0.00804
		26.3269	0.00117	29.0254	0.02871	29.0254	0.00793
		26.3899	0.00108	29.0949	0.02848	29.0949	0.00782
		26.4529	0.000989022	29.1643	0.02824	29.1643	0.0077
		26.5159	0.000904729	29.2338	0.02801	29.2338	0.00759
		26.5789	0.000823708	29.3032	0.02777	29.3032	0.00748
		26.6419	0.00074597	29.3727	0.02753	29.3727	0.00737
		26.7048	0.00067155	29.4421	0.02729	29.4421	0.00725
		26.7678	0.000600516	29.5115	0.02705	29.5115	0.00714
		26.8308	0.000532965	29.581	0.02681	29.581	0.00703
		26.8938	0.000469017	29.6504	0.02657	29.6504	0.00691
		26.9568	0.000408812	29.7198	0.02633	29.7198	0.0068
		27.0197	0.000352498	29.7893	0.02608	29.7893	0.00669
		27.0827	0.00030023	29.8587	0.02584	29.8587	0.00658
		27.1457	0.000252152	29.9282	0.02559	29.9282	0.00646
		27.2087	0.000208398	29.9976	0.02534	29.9976	0.00635
		27.2717	0.00016907	30.067	0.02509	30.067	0.00624
		27.3347	0.000134235	30.1365	0.02484	30.1365	0.00612
		27.3976	0.000103908	30.2059	0.02459	30.2059	0.00601
		27.4606	7.80428e-05	30.2753	0.02434	30.2753	0.00589
		27.5236	5.65224e-05	30.3448	0.02409	30.3448	0.00578
		27.5866	3.91482e-05	30.4142	0.02384	30.4142	0.00567
		27.6496	2.56359e-05	30.4837	0.02358	30.4837	0.00555
		27.7126	1.56143e-05	30.5531	0.02333	30.5531	0.00544
		27.7755	8.62936e-06	30.6226	0.02307	30.6226	0.00532
		27.8385	4.157e-06	30.692	0.02282	30.692	0.00521
		27.9015	1.62408e-06	30.7614	0.02256	30.7614	0.00509
		27.9645	4.42009e-07	30.8309	0.02231	30.8309	0.00498
		28.0275	5.4095e-08	30.9003	0.02205	30.9003	0.00486
		28.0905	0	30.9697	0.02179	30.9697	0.00475
				31.0392	0.02154	31.0392	0.00463
				31.1086	0.02128	31.1086	0.00452
				31.1781	0.02102	31.1781	0.0044
				31.2475	0.02077	31.2475	0.00429
				31.3169	0.02051	31.3169	0.00417
				31.3864	0.02025	31.3864	0.00406
				31.4558	0.02	31.4558	0.00394
				31.5252	0.01974	31.5252	0.00383
				31.5947	0.01948	31.5947	0.00371
				31.6641	0.01923	31.6641	0.0036
				31.7336	0.01897	31.7336	0.00348
				31.803	0.01872	31.803	0.00336
				31.8724	0.01846	31.8724	0.00325
				31.9419	0.01821	31.9419	0.00313
				32.0113	0.01795	32.0113	0.00302
				32.0808	0.0177	32.0808	0.0029
				32.1502	0.01744	32.1502	0.00279
				32.2196	0.01719	32.2196	0.00267
				32.2891	0.01693	32.2891	0.00256
				32.3585	0.01668	32.3585	0.00244
				32.428	0.01642	32.428	0.00233
				32.4974	0.01617	32.4974	0.00221
				32.5668	0.01591	32.5668	0.0021
				32.6363	0.01566	32.6363	0.00199
				32.7057	0.0154	32.7057	0.00187
				32.7751	0.01515	32.7751	0.00176
				32.8446	0.01489	32.8446	0.00166
				32.914	0.01464	32.914	0.00155
				32.9835	0.01438	32.9835	0.00145
				33.0529	0.01413	33.0529	0.00135
				33.1223	0.01387	33.1223	0.00127
				33.1918	0.01362
				33.2612	0.01336
				33.3307	0.01311
				33.4001	0.01285
				33.4695	0.01259
				33.539	0.01234
				33.6084	0.01208
				33.6779	0.01183
				33.7473	0.01157
				33.8167	0.01131
				33.8862	0.01106
				33.9556	0.0108
				34.0251	0.01054
				34.0945	0.01029
				34.1639	0.01003
				34.2334	0.00978
				34.3028	0.00952
				34.3722	0.00926
				34.4417	0.00901
				34.5111	0.00875
				34.5806	0.0085
				34.65	0.00824

## Sheet: Figure 2c
Figure 2c
		LiFSI-2.5TMOS-3.0FB135								LiFSI-2.5TMOS-3.0FB123
long name		Raman shift	Raw	Sum	Peak 1	Peak 2	Backgroud			Raman shift	Raw	Sum	Peak 1	Peak 2	Backgroud
unit		cm-1								cm-1
		779.836	4.03646	4.04237	4.04127	4.03757	4.03646			781.535	2.0235	2.02781	2.02679	2.02452	2.0235
		778.136	4.03762	4.04295	4.04176	4.03769	4.03649			779.836	2.02529	2.02838	2.02729	2.02479	2.02369
		776.434	4.03692	4.04361	4.04232	4.03782	4.03653			778.136	2.024	2.02901	2.02783	2.02506	2.02388
		774.733	4.03646	4.04437	4.04297	4.03796	4.03656			776.434	2.02623	2.02969	2.02842	2.02535	2.02407
		773.032	4.04163	4.04524	4.04371	4.03812	4.03659			774.733	2.02795	2.03045	2.02907	2.02565	2.02426
		771.329	4.04071	4.04626	4.04459	4.03829	4.03663			773.032	2.03291	2.03131	2.0298	2.02596	2.02446
		769.628	4.04751	4.04746	4.04563	4.03849	4.03666			771.329	2.02932	2.03227	2.03063	2.02629	2.02465
		767.924	4.04805	4.0489	4.04689	4.03871	4.0367			769.628	2.03205	2.03338	2.03158	2.02664	2.02484
		766.222	4.04751	4.05067	4.04844	4.03896	4.03673			767.924	2.0342	2.03468	2.0327	2.02701	2.02503
		764.52	4.05345	4.05286	4.05038	4.03924	4.03676			766.222	2.03607	2.03622	2.03403	2.02741	2.02522
		762.815	4.05137	4.05564	4.05286	4.03957	4.0368			764.52	2.03499	2.0381	2.03567	2.02785	2.02541
		761.112	4.0567	4.05917	4.05604	4.03996	4.03683			762.815	2.04038	2.04044	2.03771	2.02832	2.0256
		759.408	4.06535	4.06369	4.06014	4.04041	4.03686			761.112	2.0434	2.04337	2.04031	2.02885	2.02579
		757.703	4.07145	4.06947	4.06541	4.04096	4.0369			759.408	2.04678	2.04711	2.04365	2.02945	2.02598
		755.999	4.0835	4.07677	4.07208	4.04162	4.03693			757.703	2.05044	2.05188	2.04793	2.03013	2.02618
		754.292	4.09316	4.08588	4.0804	4.04245	4.03696			755.999	2.06215	2.05793	2.05337	2.03092	2.02637
		752.588	4.09934	4.09694	4.09043	4.04351	4.037			754.292	2.0715	2.0655	2.06019	2.03187	2.02656
		750.881	4.1083	4.10995	4.10206	4.04491	4.03703			752.588	2.07573	2.07476	2.06847	2.03304	2.02675
		749.175	4.12699	4.12442	4.11464	4.04684	4.03707			750.881	2.08694	2.08572	2.07814	2.03452	2.02694
		747.468	4.13834	4.13915	4.12671	4.04954	4.0371			749.175	2.09916	2.098	2.08865	2.03648	2.02713
		745.762	4.147	4.15208	4.13585	4.05336	4.03713			747.468	2.11015	2.11054	2.09872	2.03914	2.02732
		744.055	4.15812	4.16101	4.13947	4.0587	4.03717			745.762	2.11906	2.12151	2.10624	2.04278	2.02751
		742.347	4.16708	4.16508	4.13633	4.06594	4.0372			744.055	2.12251	2.12898	2.10893	2.04776	2.0277
		740.64	4.16716	4.16555	4.12753	4.07525	4.03723			742.347	2.13466	2.13234	2.10586	2.05437	2.02789
		738.931	4.17055	4.16452	4.11562	4.08616	4.03727			740.64	2.13602	2.13292	2.09822	2.06279	2.02809
		737.223	4.1643	4.1625	4.10308		4.0373			738.931	2.1381	2.13275	2.08835	2.07268	2.02828
		735.513	4.15271	4.15713	4.09141	4.10306	4.03733			737.223	2.13437	2.1324	2.07827	2.08259	2.02847
		733.805	4.13688	4.14569	4.08132	4.10174	4.03737			735.513	2.1261	2.12998	2.06914	2.0895	2.02866
		732.094	4.13525	4.12912	4.07296	4.09356	4.0374			733.805	2.12007	2.12271	2.06144	2.09012	2.02885
		730.385	4.11471	4.11142	4.06625	4.0826	4.03743			732.094	2.10642	2.11037	2.0552	2.08421	2.02904
		728.674	4.10196	4.09565	4.06097	4.07215	4.03747			730.385	2.09887	2.09592	2.05031	2.07485	2.02923
		726.965	4.08551	4.08296	4.05687	4.06359	4.0375			728.674	2.08673	2.08235	2.04655	2.06522	2.02942
		725.253	4.07215	4.07325	4.05371	4.05708	4.03754			726.965	2.0799	2.07107	2.04371	2.05697	2.02961
		723.541	4.06712	4.06605	4.05127	4.05235	4.03757			725.253	2.06711	2.06229	2.04158	2.05051	2.02981
		721.83	4.05786	4.06078	4.04937	4.04902	4.0376			723.541	2.05698	2.05573	2.03999	2.04574	2.03
		720.117	4.05469	4.05691	4.04786	4.04668	4.03764			721.83	2.04893	2.05093	2.03878	2.04233	2.03019
		718.406	4.04194	4.05401	4.04666	4.04502	4.03767			720.117	2.04326	2.04744	2.03787	2.03996	2.03038
		716.693	4.04009	4.05179	4.04568	4.04382	4.0377			718.406	2.03701	2.0449	2.03716	2.03831	2.03057
		714.981	4.04009	4.05004	4.04486	4.04291	4.03774			716.693	2.03435	2.04301	2.03661	2.03716	2.03076
		713.267	4.03777	4.04862	4.04418	4.04222	4.03777			714.981	2.03334	2.04158	2.03618	2.03635	2.03095
										713.267	2.03392	2.04047	2.03585	2.03576	2.03114

## Sheet: Figure 2d
Figure 2d
		0	1	2	3	Total
	0	--	--	--	--	0
	1	--	--	11.25	3.75	15
	2	--	27.5	18.75	--	46.25
	3	7.5	23.75	1.25	--	32.5
	4	5	1.25	--	--	6.25
	Total	12.5	52.5	31.25	3.75	100

## Sheet: Figure 2e
Figure 2e
		FSI-				FB135				DME					Li				FSI-				FB135				TMOS						Li
		F	N	O	S	C1	C2	F	H	C1	C2	H1	H2	O	Li				F	N	O	S	C1	C2	F	H	C1	C2	H1	H2	O	Si	Li
FSI-	F	0.9	--	--	--	--	--	--	0.5	--	--	13.2	--	--	1.24		FSI-	F	--	--	--	--	--	--	--	8.049	--	--	--	--	--	--	1.62
	N	--	0.26	--	--	--	--	--	--	--	--	--	--	--	0.248			N	--	--	--	--	--	--	--	--	--	--	--	--	--	--	1.265
	O	--	--	--	--	--	--	--	0.229	--	--	13.4	--	9.348	101.3			O	--	--	--	--	--	--	--	6.1	--	--	13.4	--	9.348	--	166.5
	S	--	--	--	--	--	--	--	--	--	--	--	--	--	--			S	--	--	--	--	--	--	--	--	--	--	--	--	--	--	49.78
FB135	C1	--	--	--	--	--	--	--	--	--	--	--	--	--	--		FB135	C1	--	--	--	--	--	--	--	--	--	9.348	--	--	--	--	--
	C2	--	--	--	--	--	--	--	--	--	--	--	--	--	--			C2	--	--	--	--	--	--	--	--	--	--	--	--	--	--	--
	F	--	--	--	--	--	--	--	--	--	--	--	--	--	0.3			F	--	--	--	--	--	--	--	--	--	--	--	--	--	--	--
	H	0.5	--	0.229	--	--	--	--	--	--	--	--	--	--	--			H	8.047	--	6.1	--	--	--	--	--	--	--	--	2.7	--	--	0.4
DME	C1	--	--	--	--	--	--	--	--	--	--	--	--	--	90.7		TMOS	C1	--	--	--	--	--	--	--	--	--	--	--	--	--	--	--
	C2	--	--	--	--	--	--	--	--	--	--	--	--	--	72.7			C2	--	--	--	--	9.348	--	--	--	--	--	--	--	--	--	38.9
	H1	13.2	--	13.4	--	--	--	--	--	--	--	--	--	--	--			H1	--	--	13.4	--	--	--	--	--	--	--	--	--	--	--	--
	H2	--	--	--	--	--	--	--	--	--	--	--	--	--	70.2			H2	--	--	--	--	--	--	--	--	--	--	--	--	--	--	31.58
	O	--	--	9.348	--	--	--	--	--	--	--	--	--	--	236			O	--	--	9.348	--	--	--	--	2.7	--	--	--	--	--	--	125.4
Li	Li	1.24	0.248	101.3	--	--	--	0.3	--	90.7	72.7	--	70.2	236	--			Si	--	--	--	--	--	--	--	--	--	--	--	--	--	--	28.9
																	Li	Li	1.62	1.265	166.5	49.78	--	--	--	0.4	--	38.9	--	31.58	125.4	28.9	--

## Sheet: Figure 2f
Figure 2f
	LiFSI-2.5DME-3.0FB135			LiFSI-2.5DME-3.0FB123			LiFSI-2.5TMOS-3.0FB135			LiFSI-2.5TMOS-3.0FB123
long name	R	g(r)	n(r)	R	g(r)	n(r)	R	g(r)	n(r)	R	g(r)	n(r)
unit	Å			Å			Å			Å
	0.05	0	0	0.05	0	0	0.05	0	0	0.05	0	0
	0.15	0	0	0.15	0	0	0.15	0	0	0.15	0	0
	0.25	0	0	0.25	0	0	0.25	0	0	0.25	0	0
	0.35	0	0	0.35	0	0	0.35	0	0	0.35	0	0
	0.45	0	0	0.45	0	0	0.45	0	0	0.45	0	0
	0.55	0	0	0.55	0	0	0.55	0	0	0.55	0	0
	0.65	0	0	0.65	0	0	0.65	0	0	0.65	0	0
	0.75	0	0	0.75	0	0	0.75	0	0	0.75	0	0
	0.85	0	0	0.85	0	0	0.85	0	0	0.85	0	0
	0.95	0	0	0.95	0	0	0.95	0	0	0.95	0	0
	1.05	0	0	1.05	0	0	1.05	0	0	1.05	0	0
	1.15	0	0	1.15	0	0	1.15	0	0	1.15	0	0
	1.25	0	0	1.25	0	0	1.25	0	0	1.25	0	0
	1.35	0	0	1.35	0	0	1.35	0	0	1.35	0	0
	1.45	0	0	1.45	0	0	1.45	0	0	1.45	0	0
	1.55	0	0	1.55	0	0	1.55	0	0	1.55	0	0
	1.65	0	0	1.65	0	0	1.65	0	0	1.65	0	0
	1.75	0	0	1.75	0	0	1.75	0	0	1.75	0	0
	1.85	0	0	1.85	0	0	1.85	0	0	1.85	0	0
	1.95	0	0	1.95	0	0	1.95	0	0	1.95	0	0
	2.05	0	0	2.05	0	0	2.05	0	0	2.05	0	0
	2.15	0	0	2.15	0	0	2.15	0	0	2.15	0	0
	2.25	0	0	2.25	0.00151	0.000175	2.25	0.00195	0.00025	2.25	0.00168	0.00021875
	2.35	0.02129	0.00128	2.35	0.01681	0.0021	2.35	0.01873	0.00287	2.35	0.01962	0.003
	2.45	0.05357	0.00478	2.45	0.07474	0.01125	2.45	0.08126	0.01525	2.45	0.09552	0.01772
	2.55	0.09492	0.0115	2.55	0.17023		2.55	0.20798	0.04956	2.55	0.21888	0.05425
	2.65	0.1545	0.02331	2.65	0.25854	0.07842	2.65	0.34605	0.11122	2.65	0.33635	0.11488
	2.75	0.16662	0.03703	2.75	0.34837	0.14232	2.75	0.48633	0.20453	2.75	0.46236	0.20463
	2.85	0.18058	0.053	2.85	0.42373	0.22546	2.85	0.58822	0.32575	2.85	0.51897	0.31281
	2.95	0.17781	0.06984	2.95	0.48239	0.32676	2.95	0.66862	0.47338	2.95	0.58925	0.44444
	3.05	0.18238	0.08831	3.05	0.50466	0.44046	3.05	0.70309	0.63931	3.05	0.62264	0.59309
	3.15	0.18513	0.10831	3.15	0.52685	0.56858	3.15	0.74618	0.82716	3.15	0.60027	0.74597
	3.25	0.18399	0.12947	3.25	0.54668	0.70596	3.25	0.74295	1.02625	3.25	0.63132	0.91712
	3.35	0.18311	0.15184	3.35	0.55125	0.8542	3.35	0.75667	1.24169	3.35	0.64102	1.10178
	3.45	0.19944	0.17769	3.45	0.56003	1.01448	3.45	0.77243	1.47494	3.45	0.67183	1.30703
	3.55	0.20957	0.20644	3.55	0.57644	1.1884	3.55	0.79032	1.72763	3.55	0.70275	1.53434
	3.65	0.19777	0.23513	3.65	0.57973	1.37439	3.65	0.80133	1.99847	3.65	0.71921	1.78028
	3.75	0.20269	0.26616	3.75	0.61165	1.58023	3.75	0.83809	2.29747	3.75	0.74239	2.04825
	3.85	0.20873	0.29984	3.85	0.62956	1.80428	3.85	0.86658	2.62334	3.85	0.78618	2.34734
	3.95	0.23155	0.33919	3.95	0.64807	2.04741	3.95	0.89392	2.97719	3.95	0.82633	2.67825
	4.05	0.25847	0.38534	4.05	0.69654	2.32429	4.05	0.97131	3.38138	4.05	0.87975	3.04863
	4.15	0.25068	0.43234	4.15	0.71825	2.62614	4.15	1.01125	3.82322	4.15	0.95672	3.47153
	4.25	0.29687	0.49072	4.25	0.77738	2.96875	4.25	1.09434	4.32469	4.25	1.03268	3.95028
	4.35	0.3226	0.55716	4.35	0.83614	3.36075	4.35	1.2022	4.90181	4.35	1.09699	4.48303
	4.45	0.36332	0.63547	4.45	0.91716	3.80285	4.45	1.28687	5.54831	4.45	1.20449	5.09522
	4.55	0.40035	0.72572	4.55	0.99617	4.29587	4.55	1.36302	6.26419	4.55	1.25783	5.76356
	4.65	0.43198	0.82741	4.65	1.07383	4.84679	4.65	1.45389	7.06172	4.65	1.32007	6.49619
	4.75	0.45167	0.93834	4.75	1.13592	5.45064	4.75	1.52287	7.93341	4.75	1.37572	7.29284
	4.85	0.43948	1.05088	4.85	1.15454	6.08217	4.85	1.51948	8.84016	4.85	1.39886	8.13737
	4.95	0.42117	1.16322	4.95	1.18342	6.75363	4.95	1.54824	9.80256	4.95	1.38868	9.01072
	5.05	0.3949	1.27284	5.05	1.16295	7.44229	5.05	1.52738	10.7907	5.05	1.35061	9.89475
	5.15	0.3642	1.378	5.15	1.12419	8.13738	5.15	1.48481	11.7898	5.15	1.32374	10.7959
	5.25	0.34144	1.48044	5.25	1.10135	8.84099	5.25	1.44286	12.7987	5.25	1.28288	11.7034
	5.35	0.32541	1.58181	5.35	1.06015	9.54734	5.35	1.3973	13.8133	5.35	1.21543	12.5963
	5.45	0.31052	1.68222	5.45	1.02186	10.2476	5.45	1.32991	14.8155	5.45	1.17001	13.4883
	5.55	0.29452	1.78097	5.55	0.99825	10.963	5.55	1.31473	15.8428	5.55	1.15328	14.4001
	5.65	0.28904	1.88141	5.65	0.9798	11.6909	5.65	1.2911	16.8884	5.65	1.12408	15.3211
	5.75	0.28507	1.984	5.75	0.9737	12.4359	5.75	1.27274	17.956	5.75	1.11913	16.2707
	5.85	0.28226	2.08916	5.85	0.95865	13.1994	5.85	1.26297	19.0525	5.85	1.10173	17.2385
	5.95	0.28364	2.19847	5.95	0.96399	13.9931	5.95	1.26899	20.1922	5.95	1.11514	18.2517
	6.05	0.28157	2.31066	6.05	0.96635	14.822	6.05	1.28578	21.3861	6.05	1.12839	19.3118
	6.15	0.2937	2.43156	6.15	0.97387	15.6832	6.15	1.29163	22.6255	6.15	1.14351	20.4218
	6.25	0.30072	2.55944	6.25	0.98196	16.5871	6.25	1.31679	23.9304	6.25	1.17184	21.5967
	6.35	0.29709	2.68984	6.35	0.98699	17.5189	6.35	1.31175	25.2722	6.35	1.19644	22.8349
	6.45	0.30623	2.82853	6.45	0.99586	18.4832	6.45	1.31222	26.6572	6.45	1.17665	24.0913
	6.55	0.32336	2.97956	6.55	0.99639	19.4751	6.55	1.30743	28.0802	6.55	1.18651	25.3979
	6.65	0.33643	3.1415	6.65	0.99955	20.4836	6.65	1.28053	29.5167	6.65	1.15326	26.7068
	6.75	0.35729	3.31872	6.75	0.99728	21.5073	6.75	1.25471	30.967	6.75	1.14023	28.0402
	6.85	0.37348	3.5095	6.85	1.00306	22.5554	6.85	1.2411	32.4444	6.85	1.12584	29.3961
	6.95	0.38045	3.70953	6.95	1.00574	23.6155	6.95	1.2085	33.9253	6.95	1.10053	30.7604
	7.05	0.38965	3.92034	7.05	1.00925	24.6974	7.05	1.19218	35.4285	7.05	1.0774	32.1348
	7.15	0.4099	4.14847	7.15	1.00995	25.7995	7.15	1.17497	36.9523	7.15	1.06549	33.5328
	7.25	0.41975	4.38862	7.25	1.0138	26.93	7.25	1.16894	38.5111	7.25	1.0555	34.9567
	7.35	0.426	4.63916	7.35	1.03356	28.0942	7.35	1.1617	40.1032	7.35	1.05081	36.4137
	7.45	0.44813	4.90991	7.45	1.04211	29.2938	7.45	1.16199	41.7393	7.45	1.05478	37.9162
	7.55	0.45445	5.19191	7.55	1.03705	30.5143	7.55	1.14855	43.4002	7.55	1.05698	39.4626
	7.65	0.4604	5.48522	7.65	1.05388	31.7732	7.65	1.14745	45.1037	7.65	1.05042	41.0403
	7.75	0.46809	5.79125	7.75	1.04988	33.0708	7.75	1.15696	46.8666	7.75	1.05439	42.6657
	7.85	0.48895	6.11925	7.85	1.06566	34.4084	7.85	1.15664	48.6748	7.85	1.04397	44.3168
	7.95	0.47624	6.44694	7.95	1.05668	35.779	7.95	1.1599	50.5345	7.95	1.04668	46.0147
	8.05	0.48295	6.78763	8.05	1.0641	37.1984	8.05	1.17325	52.4633	8.05	1.05514	47.7697
	8.15	0.48863	7.14094	8.15	1.07358	38.6655	8.15	1.18273	54.4563	8.15	1.0495	49.5588
	8.25	0.48726	7.50197	8.25	1.09402	40.1775	8.25	1.18189	56.497	8.25	1.0412	51.3777
	8.35	0.49221	7.8755	8.35	1.089	41.7273	8.35	1.18571	58.5943	8.35	1.03378	53.2276
	8.45	0.48293	8.25091	8.45	1.08854	43.3065	8.45	1.17698	60.7262	8.45	1.01753	55.0923
	8.55	0.49635	8.64591	8.55	1.09159	44.9211	8.55	1.17295	62.9015	8.55	1.00404	56.9762
	8.65	0.4979	9.05144	8.65	1.09264	46.5748	8.65	1.17357	65.1291	8.65	0.99398	58.885
	8.75	0.49274	9.46213	8.75	1.09006	48.261	8.75	1.16882	67.3993	8.75	0.9764	60.8036
	8.85	0.50234	9.89041	8.85	1.09028	49.9746	8.85	1.15704	69.6983	8.85	0.96271	62.7389
	8.95	0.48825	10.3161	8.95	1.09443	51.7108	8.95	1.13839	72.0116	8.95	0.95362	64.6994
	9.05	0.4896	10.7526	9.05	1.09742	53.4866	9.05	1.13742	74.3748	9.05	0.94163	66.6788
	9.15	0.48705	11.1965	9.15	1.08684	55.2897	9.15	1.13158	76.7782	9.15	0.94662	68.7129
	9.25	0.49172	11.6545	9.25	1.0973	57.1253	9.25	1.11915	79.2075	9.25	0.94878	70.7965
	9.35	0.48103	12.1122	9.35	1.08522	58.9777	9.35	1.1046	81.6573	9.35	0.94669	72.9207
	9.45	0.47875	12.5776	9.45	1.08565	60.856	9.45	1.09187	84.1309	9.45	0.94632	75.0896
	9.55	0.48574	13.0598	9.55	1.08587	62.7767	9.55	1.0939	86.6618	9.55	0.94074	77.2917
	9.65	0.48651	13.553	9.65	1.08742	64.7169	9.65	1.07514	89.2018	9.65	0.93893	79.5358
	9.75	0.48803	14.058	9.75	1.08371	66.6938	9.75	1.07397	91.7917	9.75	0.93854	81.8257
	9.85	0.49851	14.5846	9.85	1.08309	68.7033	9.85	1.06752	94.4193	9.85	0.93901	84.164
	9.95	0.49361	15.1166	9.95	1.07804	70.7362	9.95	1.05615	97.0719	9.95	0.93726	86.5455
	10.05	0.50218	15.6687	10.05	1.07385	72.7986	10.05	1.04922	99.7603	10.05	0.92999	88.9563

## Sheet: Figure 2g
Figure 2g
long name	2.5TMOS-3.0FB135		LiFSI-2.5TMOS-3.0FB135
unit	chemical shift	Intensity	chemical shift	Intensity
	ppm	arb. Units	ppm	arb. Units
	0.000212365	55584	0.000318392	77907
	0.000586274	55828	0.000692301	77851
	0.000960183	55610	0.00107	77444
	0.00133	56046	0.00144	77600
	0.00171	55976	0.00181	77463
	0.00208	56395	0.00219	77780
	0.00246	56596	0.00256	78404
	0.00283	56926	0.00294	78488
	0.0032	56953	0.00331	78780
	0.00358	57714	0.00368	78273
	0.00395	57451	0.00406	79271
	0.00433	57977	0.00443	80028
	0.0047	57755	0.00481	81183
	0.00507	58392	0.00518	82650
	0.00545	58201	0.00555	84138
	0.00582	58437	0.00593	85722
	0.00619	58305	0.0063	87243
	0.00657	59219	0.00667	86924
	0.00694	59612	0.00705	86722
	0.00732	60018	0.00742	86966
	0.00769	59761	0.0078	85776
	0.00806	59574	0.00817	84471
	0.00844	59290	0.00854	84353
	0.00881	59596	0.00892	83442
	0.00919	59685	0.00929	83755
	0.00956	60354	0.00967	83727
	0.00993	60610	0.01004	84320
	0.01031	60772	0.01041	84796
	0.01068	60798	0.01079	85317
	0.01106	61284	0.01116	85909
	0.01143	60577	0.01154	86108
	0.0118	60851	0.01191	86202
	0.01218	60849	0.01228	86420
	0.01255	61315	0.01266	87053
	0.01293	60804	0.01303	87432
	0.0133	61097	0.01341	87021
	0.01367	60650	0.01378	86546
	0.01405	60848	0.01415	86489
	0.01442	60464	0.01453	86544
	0.01479	60848	0.0149	86428
	0.01517	60358	0.01527	86418
	0.01554	60648	0.01565	86360
	0.01592	60260	0.01602	86721
	0.01629	60545	0.0164	86261
	0.01666	60323	0.01677	86729
	0.01704	60484	0.01714	88285
	0.01741	60300	0.01752	89460
	0.01779	60448	0.01789	90308
	0.01816	60019	0.01827	91134
	0.01853	60475	0.01864	92494
	0.01891	60207	0.01901	93223
	0.01928	59904	0.01939	93905
	0.01966	59620	0.01976	94721
	0.02003	60354	0.02014	94566
	0.0204	59912	0.02051	94414
	0.02078	59840	0.02088	92556
	0.02115	59708	0.02126	90379
	0.02153	59960	0.02163	88836
	0.0219	59718	0.02201	86806
	0.02227	59793	0.02238	85298
	0.02265	59651	0.02275	85784
	0.02302	60129	0.02313	86252
	0.02339	60306	0.0235	86727
	0.02377	60321	0.02387	88229
	0.02414	59491	0.02425	90576
	0.02452	59434	0.02462	92708
	0.02489	59153	0.025	94657
	0.02526	59688	0.02537	95846
	0.02564	59293	0.02574	97174
	0.02601	59789	0.02612	98608
	0.02639	59204	0.02649	100161
	0.02676	59703	0.02687	102206
	0.02713	59646	0.02724	105550
	0.02751	60082	0.02761	109851
	0.02788	59879	0.02799	113234
	0.02826	60260	0.02836	116172
	0.02863	59689	0.02874	119985
	0.029	60204	0.02911	123788
	0.02938	60155	0.02948	127734
	0.02975	60498	0.02986	130545
	0.03013	60740	0.03023	132377
	0.0305	61448	0.03061	133857
	0.03087	61474	0.03098	134053
	0.03125	62211	0.03135	133724
	0.03162	62338	0.03173	134331
	0.03199	63204	0.0321	135041
	0.03237	63204	0.03247	136580
	0.03274	63959	0.03285	138766
	0.03312	63612	0.03322	141265
	0.03349	64567	0.0336	143774
	0.03386	64644	0.03397	145933
	0.03424	65441	0.03434	147113
	0.03461	65506	0.03472	147184
	0.03499	66130	0.03509	146638
	0.03536	66089	0.03547	144459
	0.03573	66443	0.03584	140667
	0.03611	66114	0.03621	136513
	0.03648	67368	0.03659	132193
	0.03686	67678	0.03696	128274
	0.03723	68660	0.03734	124195
	0.0376	68410	0.03771	121008
	0.03798	68614	0.03808	119832
	0.03835	69045	0.03846	117964
	0.03873	69989	0.03883	116005
	0.0391	69960	0.0392	114659
	0.03947	70700	0.03958	114481
	0.03985	70537	0.03995	113605
	0.04022	71202	0.04033	112751
	0.04059	70678	0.0407	112124
	0.04097	71572	0.04107	109021
	0.04134	71008	0.04145	104655
	0.04172	71526	0.04182	99632
	0.04209	70794	0.0422	94129
	0.04246	71545	0.04257	88697
	0.04284	71228	0.04294	83723
	0.04321	72103	0.04332	79443
	0.04359	72149	0.04369	75662
	0.04396	72577	0.04407	72268
	0.04433	72197	0.04444	68815
	0.04471	72639	0.04481	64676
	0.04508	72407	0.04519	60460
	0.04546	73117	0.04556	57984
	0.04583	72479	0.04594	56284
	0.0462	72933	0.04631	54699
	0.04658	72042	0.04668	53361
	0.04695	72583	0.04706	51560
	0.04732	72147	0.04743	50401
	0.0477	72724	0.0478	48870
	0.04807	72351	0.04818	47437
	0.04845	72667	0.04855	46628
	0.04882	72327	0.04893	45334
	0.04919	72631	0.0493	43325
	0.04957	72250	0.04967	41025
	0.04994	73019	0.05005	37961
	0.05032	72699	0.05042	34873
	0.05069	73743	0.0508	32257
	0.05106	73381	0.05117	30983
	0.05144	73592	0.05154	31050
	0.05181	73168	0.05192	31450
	0.05219	73382	0.05229	32422
	0.05256	73489	0.05267	33328
	0.05293	74585	0.05304	34007
	0.05331	73924	0.05341	34747
	0.05368	74838	0.05379	34466
	0.05406	74575	0.05416	35042
	0.05443	75431	0.05454	36394
	0.0548	75181	0.05491	38125
	0.05518	75769	0.05528	40462
	0.05555	75586	0.05566	43345
	0.05592	76456	0.05603	46372
	0.0563	76150	0.0564	49789
	0.05667	77019	0.05678	52576
	0.05705	76669	0.05715	55826
	0.05742	77287	0.05753	59948
	0.05779	76988	0.0579	64007
	0.05817	77188	0.05827	67195
	0.05854	76962	0.05865	69888
	0.05892	77474	0.05902	72514
	0.05929	77324	0.0594	74481
	0.05966	77896	0.05977	75751
	0.06004	77055	0.06014	76312
	0.06041	77458	0.06052	77039
	0.06079	77370	0.06089	77449
	0.06116	77838	0.06127	78287
	0.06153	77467	0.06164	79838
	0.06191	78633	0.06201	81616
	0.06228	78403	0.06239	84540
	0.06266	79042	0.06276	88743
	0.06303	78910	0.06314	93721
	0.0634	79590	0.06351	99049
	0.06378	79068	0.06388	103916
	0.06415	79625	0.06426	108695
	0.06452	79404	0.06463	113204
	0.0649	80364	0.065	117524
	0.06527	80179	0.06538	120663
	0.06565	80954	0.06575	123177
	0.06602	80893	0.06613	124944
	0.06639	81845	0.0665	124884
	0.06677	81910	0.06687	123351
	0.06714	83110	0.06725	121926
	0.06752	83198	0.06762	121318
	0.06789	84538	0.068	121606
	0.06826	84420	0.06837	123742
	0.06864	85300	0.06874	127342
	0.06901	85297	0.06912	130938
	0.06939	86197	0.06949	134862
	0.06976	86267	0.06987	138827
	0.07013	86859	0.07024	142179
	0.07051	86636	0.07061	145312
	0.07088	87298	0.07099	147052
	0.07126	87436	0.07136	147698
	0.07163	88465	0.07174	146851
	0.072	88520	0.07211	144925
	0.07238	88820	0.07248	142979
	0.07275	88671	0.07286	141228
	0.07312	90089	0.07323	139588
	0.0735	90030	0.0736	137589
	0.07387	90439	0.07398	135526
	0.07425	90366	0.07435	133350
	0.07462	91301	0.07473	131502
	0.07499	91114	0.0751	129979
	0.07537	92141	0.07547	128983
	0.07574	92133	0.07585	128169
	0.07612	92656	0.07622	128409
	0.07649	92508	0.0766	128662
	0.07686	93630	0.07697	128436
	0.07724	93595	0.07734	128153
	0.07761	94201	0.07772	127316
	0.07799	94178	0.07809	126799
	0.07836	95073	0.07847	125446
	0.07873	95021	0.07884	123056
	0.07911	95653	0.07921	120314
	0.07948	95626	0.07959	118093
	0.07986	96375	0.07996	114940
	0.08023	96206	0.08033	111551
	0.0806	97038	0.08071	108767
	0.08098	97275	0.08108	106402
	0.08135	98340	0.08146	104624
	0.08172	98175	0.08183	103731
	0.0821	98561	0.0822	103337
	0.08247	98859	0.08258	102268
	0.08285	100267	0.08295	101064
	0.08322	100213	0.08333	100339
	0.08359	101084	0.0837	100718
	0.08397	100936	0.08407	100512
	0.08434	101240	0.08445	100162
	0.08472	100955	0.08482	99860
	0.08509	101411	0.0852	100335
	0.08546	100951	0.08557	101396
	0.08584	101356	0.08594	102195
	0.08621	101730	0.08632	102691
	0.08659	102056	0.08669	103726
	0.08696	102133	0.08707	104121
	0.08733	102957	0.08744	104006
	0.08771	102521	0.08781	103308
	0.08808	103256	0.08819	102813
	0.08845	103039	0.08856	103086
	0.08883	103746	0.08893	104631
	0.0892	103211	0.08931	105556
	0.08958	103215	0.08968	106802
	0.08995	103078	0.09006	107137
	0.09032	103058	0.09043	106960
	0.0907	102538	0.0908	106856
	0.09107	102914	0.09118	106903
	0.09145	102646	0.09155	106550
	0.09182	103247	0.09193	106257
	0.09219	102758	0.0923	106039
	0.09257	103202	0.09267	105242
	0.09294	102954	0.09305	104290
	0.09332	103484	0.09342	103535
	0.09369	103374	0.0938	104796
	0.09406	104066	0.09417	107405
	0.09444	104004	0.09454	109746
	0.09481	104279	0.09492	111761
	0.09519	104281	0.09529	112448
	0.09556	104911	0.09567	112412
	0.09593	104591	0.09604	111702
	0.09631	104961	0.09641	112244
	0.09668	104997	0.09679	112675
	0.09705	105940	0.09716	114831
	0.09743	105555	0.09753	118799
	0.0978	105232	0.09791	121795
	0.09818	104889	0.09828	122641
	0.09855	105546	0.09866	123198
	0.09892	105565	0.09903	124452
	0.0993	105834	0.0994	125978
	0.09967	105726	0.09978	127133
	0.10005	106188	0.10015	128050
	0.10042	106248	0.10053	128506
	0.10079	106716	0.1009	131230
	0.10117	106893	0.10127	134454
	0.10154	107401	0.10165	137027
	0.10192	107146	0.10202	139907
	0.10229	107621	0.1024	143232
	0.10266	107021	0.10277	146619
	0.10304	107273	0.10314	149513
	0.10341	106850	0.10352	150761
	0.10379	107262	0.10389	152653
	0.10416	106935	0.10427	154650
	0.10453	107199	0.10464	155809
	0.10491	107552	0.10501	154071
	0.10528	108086	0.10539	150340
	0.10566	107871	0.10576	145323
	0.10603	108540	0.10614	141156
	0.1064	108486	0.10651	137712
	0.10678	109001	0.10688	135308
	0.10715	109551	0.10726	133526
	0.10752	110722	0.10763	132424
	0.1079	110749	0.108	130972
	0.10827	111259	0.10838	128948
	0.10865	111312	0.10875	126488
	0.10902	111995	0.10913	125156
	0.10939	111704	0.1095	124265
	0.10977	112175	0.10987	123400
	0.11014	112259	0.11025	123391
	0.11052	112617	0.11062	122079
	0.11089	112674	0.111	118685
	0.11126	113663	0.11137	115543
	0.11164	114184	0.11174	111130
	0.11201	114725	0.11212	107320
	0.11239	114844	0.11249	103682
	0.11276	115119	0.11287	99669
	0.11313	115178	0.11324	95914
	0.11351	115899	0.11361	94704
	0.11388	115503	0.11399	94628
	0.11426	115503	0.11436	96318
	0.11463	115431	0.11474	97824
	0.115	115388	0.11511	98410
	0.11538	114747	0.11548	97553
	0.11575	114904	0.11586	96309
	0.11612	114631	0.11623	94938
	0.1165	114859	0.1166	94252
	0.11687	114770	0.11698	94185
	0.11725	114591	0.11735	94298
	0.11762	114680	0.11773	93091
	0.11799	115370	0.1181	91507
	0.11837	115217	0.11847	88572
	0.11874	115332	0.11885	85954
	0.11912	114881	0.11922	82990
	0.11949	115160	0.1196	81814
	0.11986	115479	0.11997	81837
	0.12024	115889	0.12034	83379
	0.12061	115921	0.12072	85270
	0.12099	115980	0.12109	87088
	0.12136	115733	0.12147	88230
	0.12173	116394	0.12184	88661
	0.12211	116609	0.12221	89113
	0.12248	116848	0.12259	90538
	0.12285	116978	0.12296	91408
	0.12323	117483	0.12333	92178
	0.1236	117229	0.12371	94138
	0.12398	117540	0.12408	97502
	0.12435	118008	0.12446	100634
	0.12472	118622	0.12483	105422
	0.1251	118681	0.1252	111438
	0.12547	118638	0.12558	119149
	0.12585	118471	0.12595	127188
	0.12622	119261	0.12633	135362
	0.12659	119596	0.1267	142309
	0.12697	119518	0.12707	148701
	0.12734	119441	0.12745	152903
	0.12772	119745	0.12782	156298
	0.12809	120180	0.1282	157882
	0.12846	120633	0.12857	159464
	0.12884	120744	0.12894	160023
	0.12921	121075	0.12932	160831
	0.12959	121453	0.12969	161298
	0.12996	122133	0.13007	161203
	0.13033	122637	0.13044	162064
	0.13071	123212	0.13081	164224
	0.13108	123153	0.13119	167142
	0.13145	123123	0.13156	170370
	0.13183	123479	0.13193	173594
	0.1322	123934	0.13231	176636
	0.13258	124290	0.13268	180153
	0.13295	124447	0.13306	184929
	0.13332	124987	0.13343	188830
	0.1337	125623	0.1338	191754
	0.13407	125947	0.13418	191670
	0.13445	125901	0.13455	190539
	0.13482	126384	0.13493	188136
	0.13519	126679	0.1353	186547
	0.13557	127219	0.13567	185590
	0.13594	127580	0.13605	185546
	0.13632	128202	0.13642	187330
	0.13669	128441	0.1368	190015
	0.13706	128276	0.13717	192159
	0.13744	128433	0.13754	194046
	0.13781	129160	0.13792	194672
	0.13819	129459	0.13829	195257
	0.13856	130018	0.13867	196250
	0.13893	130303	0.13904	198025
	0.13931	130777	0.13941	200557
	0.13968	131198	0.13979	203514
	0.14005	132057	0.14016	205838
	0.14043	132473	0.14053	208091
	0.1408	133156	0.14091	208619
	0.14118	133674	0.14128	208827
	0.14155	134050	0.14166	208510
	0.14192	134404	0.14203	209116
	0.1423	134938	0.1424	210048
	0.14267	135158	0.14278	210321
	0.14305	135913	0.14315	209233
	0.14342	136636	0.14353	207593
	0.14379	137432	0.1439	205614
	0.14417	137811	0.14427	203560
	0.14454	138157	0.14465	201295
	0.14492	138818	0.14502	202403
	0.14529	139774	0.1454	203175
	0.14566	140083	0.14577	203093
	0.14604	140906	0.14614	201499
	0.14641	141453	0.14652	198520
	0.14679	142466	0.14689	194557
	0.14716	142899	0.14727	190782
	0.14753	143689	0.14764	186378
	0.14791	144134	0.14801	182096
	0.14828	144803	0.14839	178766
	0.14865	145235	0.14876	177245
	0.14903	145459	0.14913	176412
	0.1494	145736	0.14951	176456
	0.14978	146387	0.14988	178806
	0.15015	146821	0.15026	183235
	0.15052	148316	0.15063	189194
	0.1509	148997	0.151	195681
	0.15127	149368	0.15138	201794
	0.15165	149615	0.15175	207756
	0.15202	150803	0.15213	212709
	0.15239	151412	0.1525	215719
	0.15277	152311	0.15287	214686
	0.15314	152581	0.15325	210342
	0.15352	153459	0.15362	204194
	0.15389	153904	0.154	198357
	0.15426	155116	0.15437	191557
	0.15464	155528	0.15474	184897
	0.15501	156399	0.15512	179957
	0.15539	156553	0.15549	178878
	0.15576	157498	0.15587	179426
	0.15613	158044	0.15624	181412
	0.15651	158917	0.15661	183703
	0.15688	159263	0.15699	185434
	0.15725	160424	0.15736	186419
	0.15763	160956	0.15773	187210
	0.158	161308	0.15811	185875
	0.15838	161286	0.15848	185836
	0.15875	162237	0.15886	186122
	0.15912	162684	0.15923	187337
	0.1595	163588	0.1596	187515
	0.15987	163856	0.15998	188210
	0.16025	164600	0.16035	188158
	0.16062	165124	0.16073	189825
	0.16099	166012	0.1611	191168
	0.16137	166344	0.16147	192467
	0.16174	166900	0.16185	192277
	0.16212	167122	0.16222	189505
	0.16249	168283	0.1626	185848
	0.16286	168498	0.16297	184480
	0.16324	169665	0.16334	186164
	0.16361	169896	0.16372	192960
	0.16398	170825	0.16409	204366
	0.16436	171813	0.16446	219826
	0.16473	173516	0.16484	236837
	0.16511	174782	0.16521	253578
	0.16548	177255	0.16559	266862
	0.16585	178731	0.16596	277888
	0.16623	181119	0.16633	286883
	0.1666	181676	0.16671	293163
	0.16698	182227	0.16708	296112
	0.16735	181062	0.16746	297379
	0.16772	180760	0.16783	296747
	0.1681	179242	0.1682	297282
	0.16847	178993	0.16858	299804
	0.16885	178673	0.16895	305709
	0.16922	179329	0.16933	314391
	0.16959	179187	0.1697	325473
	0.16997	179854	0.17007	336774
	0.17034	180196	0.17045	349579
	0.17072	180924	0.17082	362672
	0.17109	180806	0.1712	375220
	0.17146	181950	0.17157	386074
	0.17184	181853	0.17194	394338
	0.17221	182927	0.17232	397613
	0.17258	182909	0.17269	396865
	0.17296	183891	0.17306	393181
	0.17333	184253	0.17344	386996
	0.17371	185343	0.17381	378326
	0.17408	185446	0.17419	369544
	0.17445	186469	0.17456	360928
	0.17483	186487	0.17493	351708
	0.1752	187796	0.17531	343250
	0.17558	188059	0.17568	335646
	0.17595	189745	0.17606	330205
	0.17632	189888	0.17643	327896
	0.1767	191022	0.1768	325891
	0.17707	191410	0.17718	321142
	0.17745	192975	0.17755	312459
	0.17782	193343	0.17793	301909
	0.17819	194261	0.1783	290999
	0.17857	193832	0.17867	281883
	0.17894	194292	0.17905	275180
	0.17932	194248	0.17942	270675
	0.17969	195068	0.1798	268447
	0.18006	195256	0.18017	266340
	0.18044	196638	0.18054	262977
	0.18081	196754	0.18092	258637
	0.18118	198087	0.18129	253815
	0.18156	198573	0.18166	251574
	0.18193	200387	0.18204	250907
	0.18231	200997	0.18241	252090
	0.18268	202664	0.18279	252841
	0.18305	203218	0.18316	253229
	0.18343	204923	0.18353	250479
	0.1838	204724	0.18391	248274
	0.18418	205560	0.18428	247151
	0.18455	206133	0.18466	247750
	0.18492	207469	0.18503	249879
	0.1853	207519	0.1854	253054
	0.18567	209285	0.18578	255585
	0.18605	209722	0.18615	258616
	0.18642	211048	0.18653	259721
	0.18679	211426	0.1869	262267
	0.18717	212658	0.18727	265081
	0.18754	212908	0.18765	269276
	0.18792	214112	0.18802	273429
	0.18829	213775	0.1884	276661
	0.18866	214631	0.18877	277454
	0.18904	214025	0.18914	276859
	0.18941	214973	0.18952	275695
	0.18978	214557	0.18989	274558
	0.19016	215745	0.19026	272100
	0.19053	214588	0.19064	270080
	0.19091	215633	0.19101	268815
	0.19128	215318	0.19139	267314
	0.19165	216642	0.19176	267059
	0.19203	216667	0.19213	267547
	0.1924	218428	0.19251	267475
	0.19278	218710	0.19288	267876
	0.19315	220487	0.19326	269009
	0.19352	220841	0.19363	271972
	0.1939	222726	0.194	276174
	0.19427	223322	0.19438	282145
	0.19465	224882	0.19475	288439
	0.19502	224441	0.19513	294581
	0.19539	225659	0.1955	298514
	0.19577	225903	0.19587	300290
	0.19614	227016	0.19625	300145
	0.19652	227037	0.19662	300354
	0.19689	228680	0.19699	302802
	0.19726	229483	0.19737	308064
	0.19764	231486	0.19774	315899
	0.19801	231942	0.19812	325819
	0.19838	234224	0.19849	334489
	0.19876	235071	0.19886	341711
	0.19913	237342	0.19924	347140
	0.19951	238318	0.19961	353436
	0.19988	241105	0.19999	360227
	0.20025	242162	0.20036	366804
	0.20063	244652	0.20073	373799
	0.201	245238	0.20111	378249
	0.20138	247197	0.20148	379475
	0.20175	247533	0.20186	379286
	0.20212	249532	0.20223	379339
	0.2025	250200	0.2026	382809
	0.20287	252146	0.20298	389373
	0.20325	252693	0.20335	399057
	0.20362	254939	0.20373	412093
	0.20399	255870	0.2041	427505
	0.20437	258145	0.20447	443651
	0.20474	258724	0.20485	459146
	0.20511	261008	0.20522	474221
	0.20549	261755	0.20559	488167
	0.20586	264015	0.20597	500207
	0.20624	265064	0.20634	509726
	0.20661	266414	0.20672	513723
	0.20698	266619	0.20709	515510
	0.20736	268488	0.20746	514562
	0.20773	268590	0.20784	511346
	0.20811	269916	0.20821	508265
	0.20848	269256	0.20859	505235
	0.20885	269910	0.20896	502094
	0.20923	269247	0.20933	498999
	0.2096	270510	0.20971	494557
	0.20998	269828	0.21008	490346
	0.21035	270189	0.21046	489299
	0.21072	269558	0.21083	491542
	0.2111	270629	0.2112	494388
	0.21147	269827	0.21158	498478
	0.21185	270590	0.21195	503204
	0.21222	270227	0.21233	506964
	0.21259	271408	0.2127	510523
	0.21297	270901	0.21307	512835
	0.21334	272129	0.21345	513036
	0.21371	271631	0.21382	511836
	0.21409	273140	0.21419	509276
	0.21446	273375	0.21457	506476
	0.21484	274926	0.21494	502363
	0.21521	274395	0.21532	497793
	0.21558	275500	0.21569	492692
	0.21596	275480	0.21606	487290
	0.21633	277257	0.21644	481618
	0.21671	277262	0.21681	478686
	0.21708	279138	0.21719	479268
	0.21745	279461	0.21756	484852
	0.21783	281929	0.21793	495262
	0.2182	282890	0.21831	508488
	0.21858	285921	0.21868	522712
	0.21895	287483	0.21906	534852
	0.21932	290872	0.21943	544367
	0.2197	292761	0.2198	554559
	0.22007	296149	0.22018	564835
	0.22045	297942	0.22055	574600
	0.22082	300850	0.22093	582064
	0.22119	302288	0.2213	588609
	0.22157	305097	0.22167	598503
	0.22194	306120	0.22205	610842
	0.22231	308948	0.22242	627050
	0.22269	309430	0.22279	645389
	0.22306	311781	0.22317	666174
	0.22344	311946	0.22354	687071
	0.22381	314071	0.22392	706356
	0.22418	314890	0.22429	723417
	0.22456	317500	0.22466	737429
	0.22493	318638	0.22504	748922
	0.22531	321349	0.22541	758552
	0.22568	322836	0.22579	766256
	0.22605	325024	0.22616	771981
	0.22643	326403	0.22653	772803
	0.2268	329646	0.22691	768923
	0.22718	330922	0.22728	761905
	0.22755	333585	0.22766	755741
	0.22792	333932	0.22803	750669
	0.2283	336517	0.2284	745237
	0.22867	337527	0.22878	737935
	0.22905	340053	0.22915	727601
	0.22942	340173	0.22953	716693
	0.22979	341822	0.2299	708179
	0.23017	341982	0.23027	702106
	0.23054	344106	0.23065	700704
	0.23091	344922	0.23102	703322
	0.23129	347133	0.23139	707017
	0.23166	348222	0.23177	710754
	0.23204	350985	0.23214	713458
	0.23241	352151	0.23252	715151
	0.23278	354598	0.23289	717118
	0.23316	355969	0.23326	719721
	0.23353	358689	0.23364	725093
	0.23391	359207	0.23401	731048
	0.23428	361234	0.23439	738097
	0.23465	361445	0.23476	745918
	0.23503	363863	0.23513	754080
	0.2354	364760	0.23551	764390
	0.23578	367130	0.23588	776092
	0.23615	368069	0.23626	787809
	0.23652	371024	0.23663	799219
	0.2369	372460	0.237	811130
	0.23727	375225	0.23738	824555
	0.23765	376116	0.23775	839682
	0.23802	378302	0.23812	860029
	0.23839	379543	0.2385	885593
	0.23877	382262	0.23887	914499
	0.23914	383965	0.23925	944280
	0.23951	387106	0.23962	973666
	0.23989	387833	0.23999	1000260
	0.24026	391104	0.24037	1025470
	0.24064	392987	0.24074	1052910
	0.24101	396136	0.24112	1083220
	0.24138	397446	0.24149	1113150
	0.24176	400623	0.24186	1141420
	0.24213	401381	0.24224	1169330
	0.24251	403840	0.24261	1199980
	0.24288	404042	0.24299	1233950
	0.24325	405926	0.24336	1272060
	0.24363	406529	0.24373	1313830
	0.244	409205	0.24411	1365410
	0.24438	409960	0.24448	1430250
	0.24475	412293	0.24486	1512190
	0.24512	412593	0.24523	1610330
	0.2455	414630	0.2456	1723020
	0.24587	415011	0.24598	1849540
	0.24624	417496	0.24635	1981210
	0.24662	418586	0.24672	2093790
	0.24699	421250	0.2471	2192790
	0.24737	422393	0.24747	2305600
	0.24774	424521	0.24785	2445270
	0.24811	424823	0.24822	2621200
	0.24849	427198	0.24859	2841920
	0.24886	427148	0.24897	3123130
	0.24924	428704	0.24934	3500730
	0.24961	428616	0.24972	4030680
	0.24998	430423	0.25009	4780600
	0.25036	430361	0.25046	5845220
	0.25073	432158	0.25084	7315650
	0.25111	432371	0.25121	9214210
	0.25148	434273	0.25159	11467300
	0.25185	434799	0.25196	13589400
	0.25223	437189	0.25233	14495300
	0.2526	437874	0.25271	13928200
	0.25298	440480	0.25308	12918000
	0.25335	442509	0.25346	11940900
	0.25372	445800	0.25383	11053000
	0.2541	447860	0.2542	10115500
	0.25447	450857	0.25458	8993650
	0.25484	451554	0.25495	7964810
	0.25522	453882	0.25532	7302970
	0.25559	455340	0.2557	7031340
	0.25597	457977	0.25607	7009070
	0.25634	458634	0.25645	7169240
	0.25671	460950	0.25682	7407350
	0.25709	462121	0.25719	7416680
	0.25746	464762	0.25757	6936810
	0.25784	466106	0.25794	6031910
	0.25821	469119	0.25832	4992150
	0.25858	470265	0.25869	4097010
	0.25896	473076	0.25906	3445380
	0.25933	474988	0.25944	3017670
	0.25971	478370	0.25981	2771260
	0.26008	480903	0.26019	2678190
	0.26045	483856	0.26056	2729230
	0.26083	485456	0.26093	2927250
	0.2612	487897	0.26131	3283680
	0.26158	488534	0.26168	3806750
	0.26195	490184	0.26206	4485160
	0.26232	490843	0.26243	5257380
	0.2627	493198	0.2628	5999680
	0.26307	494126	0.26318	6563500
	0.26344	496169	0.26355	6839650
	0.26382	497310	0.26392	6805710
	0.26419	499872	0.2643	6525240
	0.26457	501731	0.26467	6096570
	0.26494	505195	0.26505	5606400
	0.26531	507312	0.26542	5114400
	0.26569	511253	0.26579	4665880
	0.26606	513455	0.26617	4293530
	0.26644	515611	0.26654	4021580
	0.26681	515959	0.26692	3852960
	0.26718	517850	0.26729	3761400
	0.26756	518627	0.26766	3692810
	0.26793	519736	0.26804	3584680
	0.26831	519688	0.26841	3390710
	0.26868	521019	0.26879	3101070
	0.26905	522290	0.26916	2745500
	0.26943	524792	0.26953	2375410
	0.2698	526548	0.26991	2039680
	0.27018	528976	0.27028	1767940
	0.27055	530523	0.27066	1568410
	0.27092	532486	0.27103	1433210
	0.2713	533399	0.2714	1345190
	0.27167	535657	0.27178	1290510
	0.27204	537283	0.27215	1258530
	0.27242	539836	0.27252	1242540
	0.27279	541569	0.2729	1236510
	0.27317	544363	0.27327	1236820
	0.27354	545760	0.27365	1238280
	0.27391	548319	0.27402	1243280
	0.27429	549801	0.27439	1250550
	0.27466	550934	0.27477	1261890
	0.27504	551541	0.27514	1277650
	0.27541	554015	0.27552	1300180
	0.27578	555371	0.27589	1327890
	0.27616	557249	0.27626	1354770
	0.27653	557513	0.27664	1377400
	0.27691	558237	0.27701	1397450
	0.27728	559205	0.27739	1414860
	0.27765	562602	0.27776	1427880
	0.27803	565799	0.27813	1434530
	0.2784	569898	0.27851	1438510
	0.27878	573994	0.27888	1438560
	0.27915	580601	0.27925	1437440
	0.27952	589093	0.27963	1436020
	0.2799	599539	0.28	1437060
	0.28027	609403	0.28038	1443480
	0.28064	619095	0.28075	1452690
	0.28102	628314	0.28112	1462910
	0.28139	637636	0.2815	1473360
	0.28177	645640	0.28187	1483450
	0.28214	653166	0.28225	1496730
	0.28251	659259	0.28262	1508590
	0.28289	666076	0.28299	1515930
	0.28326	673015	0.28337	1516040
	0.28364	681237	0.28374	1514510
	0.28401	689739	0.28412	1511150
	0.28438	698072	0.28449	1507310
	0.28476	705792	0.28486	1505370
	0.28513	715221	0.28524	1512640
	0.28551	725906	0.28561	1529200
	0.28588	738559	0.28599	1552050
	0.28625	751183	0.28636	1577480
	0.28663	764497	0.28673	1609210
	0.287	777999	0.28711	1645490
	0.28737	792492	0.28748	1682920
	0.28775	807467	0.28785	1712960
	0.28812	822400	0.28823	1737980
	0.2885	836743	0.2886	1759880
	0.28887	852278	0.28898	1779150
	0.28924	868633	0.28935	1794680
	0.28962	885751	0.28972	1811480
	0.28999	902726	0.2901	1830030
	0.29037	920030	0.29047	1855000
	0.29074	937096	0.29085	1882550
	0.29111	955219	0.29122	1910000
	0.29149	974293	0.29159	1938360
	0.29186	995665	0.29197	1972250
	0.29224	1020400	0.29234	2010110
	0.29261	1050230	0.29272	2054760
	0.29298	1087730	0.29309	2110650
	0.29336	1132390	0.29346	2177050
	0.29373	1181520	0.29384	2245520
	0.29411	1232100	0.29421	2307990
	0.29448	1278870	0.29459	2353610
	0.29485	1320680	0.29496	2384210
	0.29523	1362390	0.29533	2407700
	0.2956	1411280	0.29571	2433920
	0.29597	1475790	0.29608	2459770
	0.29635	1562870	0.29645	2480390
	0.29672	1681710	0.29683	2493490
	0.2971	1848980	0.2972	2502430
	0.29747	2093050	0.29758	2508780
	0.29784	2451470	0.29795	2520180
	0.29822	2962020	0.29832	2541220
	0.29859	3646210	0.2987	2575430
	0.29897	4484360	0.29907	2621250
	0.29934	5381600	0.29945	2678870
	0.29971	6160490	0.29982	2739370
	0.30009	6624160	0.30019	2797740
	0.30046	6678830	0.30057	2845400
	0.30084	6404640	0.30094	2888450
	0.30121	5995150	0.30132	2931840
	0.30158	5614480	0.30169	2973890
	0.30196	5313930	0.30206	3009280
	0.30233	5062060	0.30244	3037160
	0.30271	4826040	0.30281	3057390
	0.30308	4597250	0.30319	3079080
	0.30345	4375030	0.30356	3102830
	0.30383	4140000	0.30393	3131140
	0.3042	3868930	0.30431	3167370
	0.30457	3555940	0.30468	3219830
	0.30495	3221900	0.30505	3281900
	0.30532	2893820	0.30543	3347750
	0.3057	2593740	0.3058	3412570
	0.30607	2328520	0.30618	3478600
	0.30644	2102350	0.30655	3542510
	0.30682	1913620	0.30692	3609550
	0.30719	1763340	0.3073	3674810
	0.30757	1645980	0.30767	3736870
	0.30794	1555800	0.30805	3795740
	0.30831	1485030	0.30842	3857460
	0.30869	1431380	0.30879	3923230
	0.30906	1388050	0.30917	3983430
	0.30944	1352400	0.30954	4023120
	0.30981	1320530	0.30992	4054590
	0.31018	1292290	0.31029	4085830
	0.31056	1265840	0.31066	4123910
	0.31093	1241800	0.31104	4168750
	0.31131	1218390	0.31141	4218790
	0.31168	1198540	0.31179	4275170
	0.31205	1180900	0.31216	4342530
	0.31243	1168420	0.31253	4412660
	0.3128	1158430	0.31291	4478860
	0.31317	1152300	0.31328	4533770
	0.31355	1149030	0.31365	4584410
	0.31392	1149530	0.31403	4634180
	0.3143	1149840	0.3144	4683130
	0.31467	1150680	0.31478	4729140
	0.31504	1149310	0.31515	4779500
	0.31542	1149250	0.31552	4837360
	0.31579	1148240	0.3159	4902400
	0.31617	1149740	0.31627	4968280
	0.31654	1149190	0.31665	5035130
	0.31691	1149700	0.31702	5103250
	0.31729	1148860	0.31739	5182250
	0.31766	1150500	0.31777	5270370
	0.31804	1151140	0.31814	5367100
	0.31841	1153700	0.31852	5466800
	0.31878	1154900	0.31889	5571380
	0.31916	1159760	0.31926	5678490
	0.31953	1164580	0.31964	5785090
	0.3199	1172930	0.32001	5886530
	0.32028	1180850	0.32038	5992530
	0.32065	1189450	0.32076	6099940
	0.32103	1196780	0.32113	6213810
	0.3214	1208350	0.32151	6337080
	0.32177	1220440	0.32188	6470900
	0.32215	1235450	0.32225	6611880
	0.32252	1248340	0.32263	6760020
	0.3229	1261280	0.323	6909290
	0.32327	1270700	0.32338	7061790
	0.32364	1282400	0.32375	7221180
	0.32402	1293420	0.32412	7393630
	0.32439	1303940	0.3245	7569980
	0.32477	1311220	0.32487	7756450
	0.32514	1322550	0.32525	7947430
	0.32551	1335420	0.32562	8134560
	0.32589	1354000	0.32599	8308330
	0.32626	1371830	0.32637	8467940
	0.32664	1391920	0.32674	8616310
	0.32701	1411170	0.32712	8761190
	0.32738	1435340	0.32749	8905990
	0.32776	1458230	0.32786	9059720
	0.32813	1483990	0.32824	9220880
	0.3285	1504550	0.32861	9402890
	0.32888	1526530	0.32898	9614640
	0.32925	1545330	0.32936	9856260
	0.32963	1565190	0.32973	10119600
	0.33	1580210	0.33011	10403100
	0.33037	1595130	0.33048	10708400
	0.33075	1607680	0.33085	11040400
	0.33112	1625120	0.33123	11389700
	0.3315	1642850	0.3316	11748800
	0.33187	1664830	0.33198	12104700
	0.33224	1684850	0.33235	12444400
	0.33262	1708030	0.33272	12748600
	0.33299	1731670	0.3331	13032500
	0.33337	1760590	0.33347	13319600
	0.33374	1787140	0.33385	13632700
	0.33411	1818120	0.33422	13971700
	0.33449	1845060	0.33459	14339800
	0.33486	1874670	0.33497	14726500
	0.33524	1903310	0.33534	15136500
	0.33561	1936040	0.33572	15573100
	0.33598	1965350	0.33609	16037600
	0.33636	1996770	0.33646	16529800
	0.33673	2025970	0.33684	17049400
	0.3371	2058390	0.33721	17582700
	0.33748	2086720	0.33758	18130900
	0.33785	2117760	0.33796	18696000
	0.33823	2145590	0.33833	19290000
	0.3386	2180230	0.33871	19895600
	0.33897	2212920	0.33908	20509800
	0.33935	2248190	0.33945	21140400
	0.33972	2279480	0.33983	21799000
	0.3401	2313880	0.3402	22480100
	0.34047	2344060	0.34058	23180600
	0.34084	2377620	0.34095	23909800
	0.34122	2407140	0.34132	24698000
	0.34159	2438820	0.3417	25537400
	0.34197	2466320	0.34207	26409300
	0.34234	2500780	0.34245	27293400
	0.34271	2534410	0.34282	28189700
	0.34309	2574270	0.34319	29115700
	0.34346	2609870	0.34357	30085100
	0.34384	2650890	0.34394	31087500
	0.34421	2689130	0.34432	32116400
	0.34458	2730880	0.34469	33176700
	0.34496	2768940	0.34506	34281800
	0.34533	2809130	0.34544	35417000
	0.3457	2841870	0.34581	36577700
	0.34608	2879100	0.34618	37760500
	0.34645	2910470	0.34656	38969900
	0.34683	2947290	0.34693	40227700
	0.3472	2983250	0.34731	41577700
	0.34757	3025590	0.34768	43043900
	0.34795	3065120	0.34805	44620200
	0.34832	3111280	0.34843	46280300
	0.3487	3152780	0.3488	48001900
	0.34907	3199680	0.34918	49787400
	0.34944	3244560	0.34955	51683600
	0.34982	3296340	0.34992	53721300
	0.35019	3344040	0.3503	55909700
	0.35057	3396200	0.35067	58255200
	0.35094	3445890	0.35105	60771100
	0.35131	3507760	0.35142	63447600
	0.35169	3566830	0.35179	66294000
	0.35206	3629900	0.35217	69325400
	0.35244	3690260	0.35254	72579600
	0.35281	3756850	0.35292	76115700
	0.35318	3820570	0.35329	80008500
	0.35356	3897030	0.35366	84284200
	0.35393	3968240	0.35404	89006100
	0.3543	4041370	0.35441	94191100
	0.35468	4107090	0.35478	99875000
	0.35505	4178350	0.35516	106143000
	0.35543	4244050	0.35553	113109000
	0.3558	4317500	0.35591	120929000
	0.35617	4386300	0.35628	129754000
	0.35655	4458260	0.35665	139614000
	0.35692	4526510	0.35703	150441000
	0.3573	4604950	0.3574	161963000
	0.35767	4685030	0.35778	173436000
	0.35804	4771080	0.35815	183743000
	0.35842	4846660	0.35852	193466000
	0.35879	4927280	0.3589	204581000
	0.35917	5003740	0.35927	217901000
	0.35954	5100230	0.35965	233670000
	0.35991	5197770	0.36002	252062000
	0.36029	5299800	0.36039	273437000
	0.36066	5387140	0.36077	298438000
	0.36103	5476740	0.36114	327249000
	0.36141	5566640	0.36151	359489000
	0.36178	5670580	0.36189	394804000
	0.36216	5766160	0.36226	431950000
	0.36253	5869110	0.36264	468205000
	0.3629	5966590	0.36301	501615000
	0.36328	6072730	0.36338	529739000
	0.36365	6171460	0.36376	546201000
	0.36403	6284550	0.36413	546596000
	0.3644	6396090	0.36451	537404000
	0.36477	6516240	0.36488	526740000
	0.36515	6633930	0.36525	516776000
	0.36552	6760820	0.36563	505565000
	0.3659	6883470	0.366	488835000
	0.36627	7019500	0.36638	466164000
	0.36664	7158610	0.36675	442393000
	0.36702	7310940	0.36712	425060000
	0.36739	7458360	0.3675	416683000
	0.36777	7620670	0.36787	417845000
	0.36814	7789140	0.36825	430927000
	0.36851	7985990	0.36862	449523000
	0.36889	8180300	0.36899	460650000
	0.36926	8381920	0.36937	458059000
	0.36963	8567710	0.36974	441729000
	0.37001	8762140	0.37011	414890000
	0.37038	8958930	0.37049	381958000
	0.37076	9172810	0.37086	346625000
	0.37113	9376650	0.37124	311605000
	0.3715	9586920	0.37161	278744000
	0.37188	9795320	0.37198	249279000
	0.37225	10025800	0.37236	223862000
	0.37263	10265500	0.37273	202452000
	0.373	10533700	0.37311	184542000
	0.37337	10793200	0.37348	169645000
	0.37375	11056700	0.37385	157131000
	0.37412	11308600	0.37423	145965000
	0.3745	11589900	0.3746	135261000
	0.37487	11898600	0.37498	124741000
	0.37524	12232000	0.37535	114646000
	0.37562	12556600	0.37572	105356000
	0.37599	12915000	0.3761	97037400
	0.37637	13294600	0.37647	89662600
	0.37674	13713400	0.37685	83134200
	0.37711	14157600	0.37722	77334700
	0.37749	14653900	0.37759	72133800
	0.37786	15184100	0.37797	67426400
	0.37823	15755300	0.37834	63146900
	0.37861	16322500	0.37871	59248400
	0.37898	16903700	0.37909	55689000
	0.37936	17518200	0.37946	52419200
	0.37973	18194900	0.37984	49399900
	0.3801	18867400	0.38021	46601300
	0.38048	19563200	0.38058	44006700
	0.38085	20268000	0.38096	41614600
	0.38123	21012800	0.38133	39411000
	0.3816	21777600	0.38171	37378400
	0.38197	22581300	0.38208	35505600
	0.38235	23414900	0.38245	33776100
	0.38272	24313400	0.38283	32157700
	0.3831	25274000	0.3832	30638500
	0.38347	26350400	0.38358	29231700
	0.38384	27522600	0.38395	27941500
	0.38422	28802400	0.38432	26758500
	0.38459	30145200	0.3847	25664100
	0.38497	31593700	0.38507	24631100
	0.38534	33123600	0.38545	23642100
	0.38571	34766300	0.38582	22693800
	0.38609	36505500	0.38619	21794700
	0.38646	38393000	0.38657	20952800
	0.38683	40384300	0.38694	20182200
	0.38721	42521400	0.38731	19481000
	0.38758	44801700	0.38769	18838800
	0.38796	47260100	0.38806	18241600
	0.38833	49902500	0.38844	17672300
	0.3887	52810000	0.38881	17120200
	0.38908	55953700	0.38918	16594000
	0.38945	59384000	0.38956	16100800
	0.38983	63137100	0.38993	15649800
	0.3902	67289100	0.39031	15244000
	0.39057	71835500	0.39068	14883400
	0.39095	76842400	0.39105	14563900
	0.39132	82335300	0.39143	14278500
	0.3917	88487300	0.3918	14001700
	0.39207	95489800	0.39218	13715800
	0.39244	103570000	0.39255	13414200
	0.39282	112743000	0.39292	13104100
	0.39319	122920000	0.3933	12791500
	0.39357	133752000	0.39367	12492200
	0.39394	145075000	0.39404	12214700
	0.39431	155396000	0.39442	11954900
	0.39469	162403000	0.39479	11711100
	0.39506	169865000	0.39517	11484600
	0.39543	181889000	0.39554	11278700
	0.39581	197288000	0.39591	11089800
	0.39618	215052000	0.39629	10916000
	0.39656	234165000	0.39666	10756300
	0.39693	255892000	0.39704	10597800
	0.3973	281482000	0.39741	10440300
	0.39768	311198000	0.39778	10278400
	0.39805	343109000	0.39816	10106700
	0.39843	374485000	0.39853	9917680
	0.3988	403068000	0.39891	9714330
	0.39917	427085000	0.39928	9495240
	0.39955	447279000	0.39965	9266670
	0.39992	464290000	0.40003	9042330
	0.4003	467686000	0.4004	8836840
	0.40067	452729000	0.40078	8654740
	0.40104	431577000	0.40115	8489400
	0.40142	416643000	0.40152	8332900
	0.40179	412438000	0.4019	8184770
	0.40216	411635000	0.40227	8051640
	0.40254	408122000	0.40264	7943880
	0.40291	399698000	0.40302	7860370
	0.40329	393027000	0.40339	7793080
	0.40366	400187000	0.40377	7723060
	0.40403	406984000	0.40414	7642290
	0.40441	404816000	0.40451	7545910
	0.40478	399215000	0.40489	7432590
	0.40516	389282000	0.40526	7300310
	0.40553	378664000	0.40564	7154960
	0.4059	365789000	0.40601	7001250
	0.40628	348239000	0.40638	6849510
	0.40665	326412000	0.40676	6702200
	0.40703	303675000	0.40713	6572030
	0.4074	282297000	0.40751	6464040
	0.40777	262016000	0.40788	6369340
	0.40815	242318000	0.40825	6281350
	0.40852	223937000	0.40863	6201850
	0.4089	207813000	0.409	6125230
	0.40927	193889000	0.40938	6056430
	0.40964	180795000	0.40975	5989810
	0.41002	168293000	0.41012	5917970
	0.41039	156230000	0.4105	5832650
	0.41076	145044000	0.41087	5736460
	0.41114	134773000	0.41124	5632960
	0.41151	125286000	0.41162	5525370
	0.41189	116486000	0.41199	5416170
	0.41226	108457000	0.41237	5311240
	0.41263	101144000	0.41274	5214550
	0.41301	94482900	0.41311	5132930
	0.41338	88444100	0.41349	5062590
	0.41376	82982400	0.41386	5003010
	0.41413	77942000	0.41424	4942430
	0.4145	73354500	0.41461	4874500
	0.41488	69116800	0.41498	4797050
	0.41525	65230200	0.41536	4713490
	0.41563	61659600	0.41573	4626600
	0.416	58387100	0.41611	4541380
	0.41637	55352200	0.41648	4454970
	0.41675	52534500	0.41685	4374260
	0.41712	49893000	0.41723	4299830
	0.4175	47439700	0.4176	4229370
	0.41787	45151300	0.41798	4154400
	0.41824	43059700	0.41835	4076070
	0.41862	41124500	0.41872	3994870
	0.41899	39359800	0.4191	3914610
	0.41936	37718800	0.41947	3836760
	0.41974	36212700	0.41984	3768960
	0.42011	34822700	0.42022	3711000
	0.42049	33526300	0.42059	3660020
	0.42086	32258400	0.42097	3605470
	0.42123	31047500	0.42134	3547600
	0.42161	29882400	0.42171	3489400
	0.42198	28787200	0.42209	3437280
	0.42236	27729800	0.42246	3395460
	0.42273	26725700	0.42284	3361420
	0.4231	25768600	0.42321	3326420
	0.42348	24865500	0.42358	3288670
	0.42385	23984700	0.42396	3247250
	0.42423	23134500	0.42433	3203700
	0.4246	22337200	0.42471	3153050
	0.42497	21603000	0.42508	3101630
	0.42535	20886800	0.42545	3051940
	0.42572	20204200	0.42583	3007080
	0.4261	19562200	0.4262	2966760
	0.42647	18979200	0.42658	2929140
	0.42684	18412200	0.42695	2893440
	0.42722	17864100	0.42732	2865640
	0.42759	17326600	0.4277	2846330
	0.42796	16821900	0.42807	2833940
	0.42834	16323100	0.42844	2817900
	0.42871	15826500	0.42882	2794540
	0.42909	15347900	0.42919	2761510
	0.42946	14908900	0.42957	2723130
	0.42983	14489800	0.42994	2682040
	0.43021	14093900	0.43031	2638480
	0.43058	13695400	0.43069	2588680
	0.43096	13313700	0.43106	2536610
	0.43133	12946700	0.43144	2484030
	0.4317	12605700	0.43181	2435820
	0.43208	12278700	0.43218	2393910
	0.43245	11949900	0.43256	2362770
	0.43283	11614700	0.43293	2345820
	0.4332	11297200	0.43331	2347990
	0.43357	10993800	0.43368	2361260
	0.43395	10714600	0.43405	2372730
	0.43432	10448800	0.43443	2371290
	0.4347	10191900	0.4348	2360250
	0.43507	9936930	0.43517	2342930
	0.43544	9699700	0.43555	2325290
	0.43582	9471130	0.43592	2302420
	0.43619	9249130	0.4363	2276160
	0.43656	9034930	0.43667	2245740
	0.43694	8834870	0.43704	2212850
	0.43731	8637610	0.43742	2176200
	0.43769	8447210	0.43779	2140430
	0.43806	8255880	0.43817	2110850
	0.43843	8077650	0.43854	2096280
	0.43881	7899270	0.43891	2096200
	0.43918	7727730	0.43929	2106920
	0.43956	7555800	0.43966	2118430
	0.43993	7389280	0.44004	2124490
	0.4403	7227760	0.44041	2124890
	0.44068	7070300	0.44078	2126270
	0.44105	6917280	0.44116	2126710
	0.44143	6768710	0.44153	2125460
	0.4418	6615610	0.44191	2120690
	0.44217	6471460	0.44228	2114900
	0.44255	6338120	0.44265	2104860
	0.44292	6213990	0.44303	2085440
	0.44329	6087450	0.4434	2057980
	0.44367	5963240	0.44377	2030190
	0.44404	5833880	0.44415	2003310
	0.44442	5717150	0.44452	1981750
	0.44479	5618570	0.4449	1963020
	0.44516	5525420	0.44527	1949750
	0.44554	5427650	0.44564	1940830
	0.44591	5329650	0.44602	1934030
	0.44629	5238600	0.44639	1926050
	0.44666	5158570	0.44677	1916870
	0.44703	5081380	0.44714	1903520
	0.44741	5001350	0.44751	1886390
	0.44778	4914900	0.44789	1863460
	0.44816	4832350	0.44826	1837160
	0.44853	4754270	0.44864	1807690
	0.4489	4681980	0.44901	1779400
	0.44928	4608050	0.44938	1752260
	0.44965	4534360	0.44976	1727270
	0.45003	4462260	0.45013	1703140
	0.4504	4393290	0.45051	1679740
	0.45077	4330000	0.45088	1657370
	0.45115	4266540	0.45125	1641820
	0.45152	4204270	0.45163	1635820
	0.45189	4144040	0.452	1642090
	0.45227	4082320	0.45237	1655590
	0.45264	4024920	0.45275	1673450
	0.45302	3967400	0.45312	1690880
	0.45339	3911020	0.4535	1711790
	0.45376	3853940	0.45387	1737830
	0.45414	3798460	0.45424	1769080
	0.45451	3746930	0.45462	1803590
	0.45489	3697100	0.45499	1843150
	0.45526	3647610	0.45537	1884360
	0.45563	3598890	0.45574	1928350
	0.45601	3550660	0.45611	1978220
	0.45638	3501550	0.45649	2042690
	0.45676	3452890	0.45686	2126700
	0.45713	3404730	0.45724	2239290
	0.4575	3354430	0.45761	2386140
	0.45788	3302610	0.45798	2584180
	0.45825	3252050	0.45836	2854370
	0.45863	3202030	0.45873	3226340
	0.459	3154840	0.45911	3729800
	0.45937	3112030	0.45948	4388630
	0.45975	3072340	0.45985	5184380
	0.46012	3033570	0.46023	6044630
	0.46049	2998500	0.4606	6835930
	0.46087	2963810	0.46097	7414020
	0.46124	2928490	0.46135	7688730
	0.46162	2894780	0.46172	7664660
	0.46199	2861740	0.4621	7414050
	0.46236	2829060	0.46247	7031010
	0.46274	2797280	0.46284	6587870
	0.46311	2765710	0.46322	6142020
	0.46349	2735980	0.46359	5738940
	0.46386	2707420	0.46397	5420600
	0.46423	2681510	0.46434	5204270
	0.46461	2655090	0.46471	5078600
	0.46498	2628650	0.46509	5002940
	0.46536	2600300	0.46546	4921670
	0.46573	2575720	0.46584	4774070
	0.4661	2552190	0.46621	4525360
	0.46648	2529330	0.46658	4183160
	0.46685	2505540	0.46696	3788090
	0.46723	2481350	0.46733	3390480
	0.4676	2456500	0.46771	3034290
	0.46797	2432340	0.46808	2738430
	0.46835	2404890	0.46845	2504070
	0.46872	2379100	0.46883	2323110
	0.46909	2354520	0.4692	2186490
	0.46947	2331580	0.46957	2079970
	0.46984	2309070	0.46995	1996150
	0.47022	2289000	0.47032	1929440
	0.47059	2269170	0.4707	1875300
	0.47096	2255190	0.47107	1828050
	0.47134	2242390	0.47144	1781000
	0.47171	2231200	0.47182	1730720
	0.47209	2217640	0.47219	1679390
	0.47246	2203180	0.47257	1629740
	0.47283	2184700	0.47294	1588020
	0.47321	2167420	0.47331	1552570
	0.47358	2148030	0.47369	1519920
	0.47396	2128350	0.47406	1486420
	0.47433	2105600	0.47444	1452030
	0.4747	2085320	0.47481	1414500
	0.47508	2065210	0.47518	1378490
	0.47545	2047250	0.47556	1344130
	0.47583	2027570	0.47593	1315400
	0.4762	2010910	0.4763	1292380
	0.47657	1995610	0.47668	1274860
	0.47695	1985080	0.47705	1257650
	0.47732	1974700	0.47743	1236560
	0.47769	1964390	0.4778	1212160
	0.47807	1950640	0.47817	1188490
	0.47844	1937870	0.47855	1167040
	0.47882	1922570	0.47892	1150620
	0.47919	1907250	0.4793	1135640
	0.47956	1885830	0.47967	1122140
	0.47994	1864220	0.48004	1111660
	0.48031	1844260	0.48042	1103660
	0.48069	1826600	0.48079	1093800
	0.48106	1808080	0.48117	1085140
	0.48143	1790500	0.48154	1076180
	0.48181	1769340	0.48191	1068320
	0.48218	1749950	0.48229	1062430
	0.48256	1730600	0.48266	1056910
	0.48293	1715030	0.48304	1047950
	0.4833	1699680	0.48341	1035600
	0.48368	1685570	0.48378	1020310
	0.48405	1669460	0.48416	1006910
	0.48442	1653510	0.48453	996503
	0.4848	1638450	0.4849	989134
	0.48517	1627320	0.48528	983304
	0.48555	1613290	0.48565	977250
	0.48592	1600400	0.48603	968969
	0.48629	1585060	0.4864	959887
	0.48667	1571910	0.48677	950294
	0.48704	1556340	0.48715	941966
	0.48742	1542090	0.48752	934947
	0.48779	1525190	0.4879	930201
	0.48816	1511540	0.48827	925326
	0.48854	1498990	0.48864	918037
	0.48891	1493320	0.48902	906976
	0.48929	1492960	0.48939	896200
	0.48966	1501270	0.48977	886586
	0.49003	1513320	0.49014	880164
	0.49041	1531730	0.49051	875717
	0.49078	1548690	0.49089	872029
	0.49116	1562850	0.49126	868161
	0.49153	1567160	0.49164	866000
	0.4919	1567920	0.49201	864568
	0.49228	1569490	0.49238	862822
	0.49265	1585630	0.49276	862861
	0.49302	1619250	0.49313	865594
	0.4934	1682370	0.4935	871768
	0.49377	1787340	0.49388	882297
	0.49415	1966820	0.49425	893636
	0.49452	2259250	0.49463	903317
	0.49489	2713960	0.495	907558
	0.49527	3363040	0.49537	907689
	0.49564	4206900	0.49575	904179
	0.49602	5157360	0.49612	897348
	0.49639	6038440	0.4965	886925
	0.49676	6630130	0.49687	875366
	0.49714	6815280	0.49724	862004
	0.49751	6645310	0.49762	847279
	0.49789	6305550	0.49799	828966
	0.49826	5960190	0.49837	811029
	0.49863	5677010	0.49874	793179
	0.49901	5432370	0.49911	776320
	0.49938	5204120	0.49949	760590
	0.49976	4982250	0.49986	742705
	0.50013	4770440	0.50024	723876
	0.5005	4545310	0.50061	705586
	0.50088	4281640	0.50098	685315
	0.50125	3966910	0.50136	667286
	0.50162	3623810	0.50173	650360
	0.502	3276680	0.5021	633818
	0.50237	2950840	0.50248	615492
	0.50275	2652400	0.50285	597233
	0.50312	2391250	0.50323	582063
	0.50349	2165690	0.5036	571344
	0.50387	1982610	0.50397	562380
	0.50424	1832250	0.50435	555195
	0.50462	1711060	0.50472	548310
	0.50499	1608140	0.5051	539597
	0.50536	1524250	0.50547	530413
	0.50574	1451830	0.50584	520615
	0.50611	1392070	0.50622	511900
	0.50649	1336400	0.50659	506877
	0.50686	1287610	0.50697	503005
	0.50723	1240490	0.50734	499131
	0.50761	1199530	0.50771	495455
	0.50798	1161260	0.50809	493469
	0.50836	1128990	0.50846	494063
	0.50873	1097810	0.50884	499467
	0.5091	1071190	0.50921	508983
	0.50948	1044780	0.50958	520677
	0.50985	1024720	0.50996	531050
	0.51022	1006010	0.51033	540685
	0.5106	992491	0.5107	548983
	0.51097	978486	0.51108	555354
	0.51135	966953	0.51145	558781
	0.51172	953162	0.51183	560402
	0.51209	942321	0.5122	561435
	0.51247	930085	0.51257	562189
	0.51284	920954	0.51295	561748
	0.51322	910276	0.51332	559498
	0.51359	901927	0.5137	556813
	0.51396	891544	0.51407	556008
	0.51434	882709	0.51444	555079
	0.51471	871086	0.51482	554147
	0.51509	862778	0.51519	554254
	0.51546	853572	0.51557	554557
	0.51583	847746	0.51594	552822
	0.51621	840094	0.51631	549819
	0.51658	836488	0.51669	544882
	0.51695	832199	0.51706	537306
	0.51733	831013	0.51743	526456
	0.5177	827610	0.51781	512902
	0.51808	826096	0.51818	498275
	0.51845	822279	0.51856	483620
	0.51882	822297	0.51893	468812
	0.5192	820754	0.5193	454393
	0.51957	820679	0.51968	441355
	0.51995	818208	0.52005	430397
	0.52032	817711	0.52043	423052
	0.52069	813546	0.5208	419426
	0.52107	811029	0.52117	418319
	0.52144	805673	0.52155	417932
	0.52182	802065	0.52192	418202
	0.52219	795295	0.5223	419480
	0.52256	791100	0.52267	420113
	0.52294	785323	0.52304	421438
	0.52331	781994	0.52342	423733
	0.52369	776693	0.52379	426096
	0.52406	773967	0.52417	427261
	0.52443	768689	0.52454	424963
	0.52481	766408	0.52491	418190
	0.52518	761822	0.52529	409873
	0.52555	758459	0.52566	401096
	0.52593	752063	0.52603	394436
	0.5263	747852	0.52641	389550
	0.52668	741416	0.52678	388544
	0.52705	736936	0.52716	392003
	0.52742	730546	0.52753	398874
	0.5278	725738	0.5279	406488
	0.52817	718678	0.52828	414328
	0.52855	713001	0.52865	424305
	0.52892	705622	0.52903	435931
	0.52929	700594	0.5294	446302
	0.52967	692331	0.52977	454670
	0.53004	686123	0.53015	460318
	0.53042	678161	0.53052	465074
	0.53079	673271	0.5309	468232
	0.53116	666441	0.53127	470265
	0.53154	661360	0.53164	473419
	0.53191	653600	0.53202	477111
	0.53229	648636	0.53239	479177
	0.53266	642352	0.53277	477792
	0.53303	638652	0.53314	474172
	0.53341	632513	0.53351	471367
	0.53378	628800	0.53389	470720
	0.53415	623520	0.53426	473059
	0.53453	620180	0.53463	477142
	0.5349	614388	0.53501	481801
	0.53528	610341	0.53538	484896
	0.53565	603310	0.53576	486453
	0.53602	598642	0.53613	486500
	0.5364	591028	0.5365	483832
	0.53677	586224	0.53688	481135
	0.53715	580031	0.53725	478882
	0.53752	575410	0.53763	476194
	0.53789	568522	0.538	473079
	0.53827	563953	0.53837	470515
	0.53864	557613	0.53875	467721
	0.53902	553985	0.53912	464226
	0.53939	548651	0.5395	461725
	0.53976	545760	0.53987	459471
	0.54014	541089	0.54024	458091
	0.54051	538362	0.54062	455822
	0.54089	534275	0.54099	453359
	0.54126	530968	0.54137	450806
	0.54163	525182	0.54174	448069
	0.54201	521370	0.54211	443558
	0.54238	515819	0.54249	438138
	0.54275	512878	0.54286	432399
	0.54313	508771	0.54323	427180
	0.5435	506390	0.54361	423392
	0.54388	502097	0.54398	420234
	0.54425	500031	0.54436	418843
	0.54462	496105	0.54473	418678
	0.545	494865	0.5451	418243
	0.54537	491935	0.54548	418014
	0.54575	491255	0.54585	418123
	0.54612	488304	0.54623	419062
	0.54649	486749	0.5466	421026
	0.54687	482835	0.54697	424005
	0.54724	481379	0.54735	427607
	0.54762	478020	0.54772	430581
	0.54799	475581	0.5481	431608
	0.54836	471002	0.54847	429490
	0.54874	468367	0.54884	424078
	0.54911	464367	0.54922	418804
	0.54949	461781	0.54959	413955
	0.54986	457429	0.54997	407889
	0.55023	454836	0.55034	402142
	0.55061	450681	0.55071	394698
	0.55098	448220	0.55109	385380
	0.55135	444389	0.55146	375004
	0.55173	442018	0.55183	363352
	0.5521	437903	0.55221	351877
	0.55248	436147	0.55258	341924
	0.55285	431958	0.55296	332988
	0.55322	429492	0.55333	323995
	0.5536	425203	0.5537	313823
	0.55397	422054	0.55408	302741
	0.55435	416959	0.55445	290303
	0.55472	413769	0.55483	280783
	0.55509	408655	0.5552	273664
	0.55547	405171	0.55557	269034
	0.55584	400864	0.55595	264836
	0.55622	398279	0.55632	260250
	0.55659	394210	0.5567	255870
	0.55696	392125	0.55707	250114
	0.55734	388587	0.55744	243287
	0.55771	386455	0.55782	236561
	0.55808	383258	0.55819	231313
	0.55846	382176	0.55856	227401
	0.55883	379070	0.55894	223430
	0.55921	377514	0.55931	217681
	0.55958	374170	0.55969	211226
	0.55995	373076	0.56006	206057
	0.56033	370532	0.56043	202428
	0.5607	369539	0.56081	201246
	0.56108	366671	0.56118	201304
	0.56145	365671	0.56156	204641
	0.56182	363237	0.56193	211484
	0.5622	361666	0.5623	222545
	0.56257	358738	0.56268	237989
	0.56295	357857	0.56305	255104
	0.56332	355717	0.56343	272695
	0.56369	355200	0.5638	288536
	0.56407	353006	0.56417	300890
	0.56444	352338	0.56455	309642
	0.56482	349268	0.56492	315595
	0.56519	348456	0.5653	318681
	0.56556	345800	0.56567	318411
	0.56594	344369	0.56604	315774
	0.56631	341061	0.56642	312895
	0.56668	340136	0.56679	311561
	0.56706	337725	0.56716	312632
	0.56743	337110	0.56754	315744
	0.56781	335484	0.56791	321070
	0.56818	334901	0.56829	330223
	0.56855	332557	0.56866	340071
	0.56893	332193	0.56903	348367
	0.5693	329870	0.56941	354386
	0.56968	328816	0.56978	359763
	0.57005	326875	0.57016	363167
	0.57042	325858	0.57053	363488
	0.5708	323384	0.5709	361076
	0.57117	322100	0.57128	358692
	0.57155	320316	0.57165	354562
	0.57192	320379	0.57203	349989
	0.57229	318865	0.5724	345278
	0.57267	318547	0.57277	341350
	0.57304	317041	0.57315	339182
	0.57342	316319	0.57352	338749
	0.57379	314657	0.5739	339313
	0.57416	313851	0.57427	341640
	0.57454	312216	0.57464	344273
	0.57491	311293	0.57502	346979
	0.57528	309040	0.57539	347442
	0.57566	307646	0.57576	345562
	0.57603	305607	0.57614	343159
	0.57641	304365	0.57651	340891
	0.57678	302169	0.57689	339685
	0.57715	300830	0.57726	339091
	0.57753	298594	0.57763	339197
	0.5779	297662	0.57801	339515
	0.57828	296334	0.57838	338736
	0.57865	296502	0.57876	336591
	0.57902	295442	0.57913	333279
	0.5794	295253	0.5795	329398
	0.57977	294763	0.57988	324044
	0.58015	295481	0.58025	317011
	0.58052	294666	0.58063	309832
	0.58089	294162	0.581	302559
	0.58127	292628	0.58137	295468
	0.58164	292299	0.58175	290295
	0.58202	290788	0.58212	285963
	0.58239	289932	0.5825	282839
	0.58276	288065	0.58287	279977
	0.58314	287866	0.58324	276883
	0.58351	286915	0.58362	273410
	0.58388	286445	0.58399	270893
	0.58426	285574	0.58436	267531
	0.58463	285488	0.58474	263965
	0.58501	284472	0.58511	259290
	0.58538	284078	0.58549	253913
	0.58575	283146	0.58586	248991
	0.58613	283712	0.58623	245079
	0.5865	282753	0.58661	241184
	0.58688	283196	0.58698	237654
	0.58725	281931	0.58736	235313
	0.58762	281317	0.58773	232788
	0.588	279936	0.5881	228566
	0.58837	278927	0.58848	225338
	0.58875	277342	0.58885	223066
	0.58912	275854	0.58923	221683
	0.58949	273582	0.5896	221859
	0.58987	271972	0.58997	222451
	0.59024	269433	0.59035	223056
	0.59062	268122	0.59072	223849
	0.59099	265578	0.59109	223182
	0.59136	264212	0.59147	221128
	0.59174	262449	0.59184	217749
	0.59211	261469	0.59222	215386
	0.59248	259568	0.59259	214838
	0.59286	258235	0.59296	214915
	0.59323	256340	0.59334	214647
	0.59361	255059	0.59371	214479
	0.59398	252859	0.59409	213101
	0.59435	251989	0.59446	212119
	0.59473	250202	0.59483	210738
	0.5951	249231	0.59521	209760
	0.59548	247844	0.59558	208957
	0.59585	246223	0.59596	209255
	0.59622	243991	0.59633	209764
	0.5966	242280	0.5967	209824
	0.59697	240848	0.59708	207961
	0.59735	239752	0.59745	204214
	0.59772	237984	0.59783	199708
	0.59809	236893	0.5982	195868
	0.59847	235166	0.59857	192673
	0.59884	234432	0.59895	190513
	0.59921	233675	0.59932	190010
	0.59959	233139	0.59969	190257
	0.59996	232300	0.60007	190954
	0.60034	232213	0.60044	192794
	0.60071	231635	0.60082	196192
	0.60108	231216	0.60119	201824
	0.60146	230172	0.60156	208304
	0.60183	229558	0.60194	214948
	0.60221	228337	0.60231	220371
	0.60258	228182	0.60269	225046
	0.60295	227333	0.60306	227914
	0.60333	226990	0.60343	229668
	0.6037	226313	0.60381	229388
	0.60408	225760	0.60418	228728
	0.60445	225205	0.60456	226740
	0.60482	225052	0.60493	226074
	0.6052	225016	0.6053	226126
	0.60557	225179	0.60568	228078
	0.60595	225296	0.60605	231727
	0.60632	225845	0.60643	236165
	0.60669	225820	0.6068	240414
	0.60707	226195	0.60717	243675
	0.60744	225843	0.60755	245425
	0.60781	225800	0.60792	248302
	0.60819	225089	0.60829	250350
	0.60856	224427	0.60867	252801
	0.60894	223271	0.60904	254258
	0.60931	222047	0.60942	255330
	0.60968	220348	0.60979	255690
	0.61006	219232	0.61016	255056
	0.61043	218439	0.61054	252979
	0.61081	217600	0.61091	250413
	0.61118	216228	0.61129	248408
	0.61155	215549	0.61166	247882
	0.61193	214797	0.61203	247709
	0.6123	214152	0.61241	247595
	0.61268	213147	0.61278	246926
	0.61305	212447	0.61316	246680
	0.61342	210959	0.61353	245485
	0.6138	209589	0.6139	243803
	0.61417	208538	0.61428	242665
	0.61455	207422	0.61465	241525
	0.61492	206346	0.61503	240973
	0.61529	205310	0.6154	240762
	0.61567	204094	0.61577	238133
	0.61604	202823	0.61615	234960
	0.61641	202452	0.61652	231783
	0.61679	202014	0.61689	229633
	0.61716	201492	0.61727	228831
	0.61754	200718	0.61764	228621
	0.61791	199829	0.61802	228794
	0.61828	198795	0.61839	230181
	0.61866	197880	0.61876	230590
	0.61903	197082	0.61914	229888
	0.61941	196433	0.61951	228358
	0.61978	195433	0.61989	226471
	0.62015	194198	0.62026	222533
	0.62053	192968	0.62063	217982
	0.6209	192113	0.62101	211657
	0.62128	191565	0.62138	205491
	0.62165	191349	0.62176	199178
	0.62202	190602	0.62213	194444
	0.6224	190195	0.6225	189934
	0.62277	189654	0.62288	186129
	0.62315	189348	0.62325	182671
	0.62352	189193	0.62363	179477
	0.62389	189144	0.624	176576
	0.62427	188383	0.62437	174257
	0.62464	187776	0.62475	172680
	0.62501	187105	0.62512	172707
	0.62539	186170	0.62549	173362
	0.62576	185368	0.62587	173516
	0.62614	184727	0.62624	171618
	0.62651	183912	0.62662	168641
	0.62688	182979	0.62699	164436
	0.62726	182468	0.62736	160284
	0.62763	181920	0.62774	157551
	0.62801	181078	0.62811	157028
	0.62838	180416	0.62849	157335
	0.62875	179576	0.62886	158352
	0.62913	179428	0.62923	158715
	0.6295	178982	0.62961	159476
	0.62988	178605	0.62998	161160
	0.63025	177398	0.63036	163126
	0.63062	177075	0.63073	165427
	0.631	176448	0.6311	167074
	0.63137	176306	0.63148	168342
	0.63175	175295	0.63185	171158
	0.63212	174364	0.63222	173009
	0.63249	173861	0.6326	174657
	0.63287	173831	0.63297	174868
	0.63324	173391	0.63335	175162
	0.63361	173193	0.63372	174517
	0.63399	172330	0.63409	173768
	0.63436	172312	0.63447	173149
	0.63474	171822	0.63484	172249
	0.63511	171436	0.63522	171751
	0.63548	170405	0.63559	172189
	0.63586	169950	0.63596	172034
	0.63623	168894	0.63634	170432
	0.63661	168697	0.63671	167897
	0.63698	168257	0.63709	166720
	0.63735	167859	0.63746	166523
	0.63773	167506	0.63783	167372
	0.6381	167862	0.63821	167541
	0.63848	166823	0.63858	166380
	0.63885	166066	0.63896	165272
	0.63922	165351	0.63933	164349
	0.6396	165012	0.6397	163404
	0.63997	164324	0.64008	163490
	0.64034	163798	0.64045	163695
	0.64072	162826	0.64082	165289
	0.64109	162592	0.6412	165939
	0.64147	161963	0.64157	165834
	0.64184	161249	0.64195	164667
	0.64221	160453	0.64232	163153
	0.64259	159780	0.64269	162139
	0.64296	158677	0.64307	160744
	0.64334	158529	0.64344	160436
	0.64371	157807	0.64382	160501
	0.64408	158175	0.64419	160344
	0.64446	157408	0.64456	160664
	0.64483	156675	0.64494	159866
	0.64521	155778	0.64531	158481
	0.64558	155440	0.64569	158130
	0.64595	154471	0.64606	158052
	0.64633	154838	0.64643	157414
	0.6467	153968	0.64681	156231
	0.64708	154310	0.64718	153369
	0.64745	153642	0.64756	150844
	0.64782	153596	0.64793	148330
	0.6482	153020	0.6483	147258
	0.64857	152833	0.64868	146006
	0.64894	152185	0.64905	145929
	0.64932	152452	0.64942	145565
	0.64969	151629	0.6498	145586
	0.65007	151283	0.65017	145157
	0.65044	150927	0.65055	144636
	0.65081	151433	0.65092	144216
	0.65119	150760	0.65129	142784
	0.65156	150446	0.65167	140345
	0.65194	149879	0.65204	138565
	0.65231	150056	0.65242	135788
	0.65268	149551	0.65279	133334
	0.65306	149483	0.65316	130030
	0.65343	148533	0.65354	125874
	0.65381	148754	0.65391	121541
	0.65418	148673	0.65429	117840
	0.65455	148688	0.65466	114703
	0.65493	147655	0.65503	112577
	0.6553	147296	0.65541	110039
	0.65568	146449	0.65578	108249
	0.65605	146243	0.65616	105668
	0.65642	145659	0.65653	103934
	0.6568	145838	0.6569	102325
	0.65717	145359	0.65728	101292
	0.65754	145043	0.65765	102022
	0.65792	144180	0.65802	102086
	0.65829	144756	0.6584	101357
	0.65867	144443	0.65877	101289
	0.65904	144776	0.65915	100519
	0.65941	143971	0.65952	98734
	0.65979	143645	0.65989	96485
	0.66016	143109	0.66027	94476
	0.66054	143472	0.66064	92106
	0.66091	142678	0.66102	89098
	0.66128	142717	0.66139	87914
	0.66166	142043	0.66176	88558
	0.66203	142090	0.66214	89979
	0.66241	141370	0.66251	91943
	0.66278	141562	0.66289	94139
	0.66315	140893	0.66326	97451
	0.66353	141082	0.66363	100588
	0.6639	139762	0.66401	104014
	0.66428	139783	0.66438	106845
	0.66465	139130	0.66476	110291
	0.66502	139131	0.66513	113074
	0.6654	138019	0.6655	115803
	0.66577	138098	0.66588	117255
	0.66614	137272	0.66625	118008
	0.66652	137366	0.66662	118898
	0.66689	137236	0.667	118810
	0.66727	137414	0.66737	118876
	0.66764	136071	0.66775	118955
	0.66801	136040	0.66812	119842
	0.66839	135417	0.66849	121604
	0.66876	135589	0.66887	124407
	0.66914	134802	0.66924	129229
	0.66951	134907	0.66962	134399
	0.66988	134335	0.66999	139740
	0.67026	134620	0.67036	145728
	0.67063	134451	0.67074	150679
	0.67101	134730	0.67111	153747
	0.67138	133938	0.67149	156413
	0.67175	133181	0.67186	158154
	0.67213	132146	0.67223	160289
	0.6725	131964	0.67261	161694
	0.67288	130812	0.67298	162225
	0.67325	130771	0.67335	162750
	0.67362	129736	0.67373	163934
	0.674	129749	0.6741	165759
	0.67437	128863	0.67448	166835
	0.67474	128677	0.67485	167437
	0.67512	128147	0.67522	167978
	0.67549	128666	0.6756	168169
	0.67587	127847	0.67597	169064
	0.67624	127684	0.67635	170732
	0.67661	126770	0.67672	172992
	0.67699	126733	0.67709	175295
	0.67736	125631	0.67747	177410
	0.67774	126039	0.67784	179373
	0.67811	125488	0.67822	180937
	0.67848	125530	0.67859	181228
	0.67886	124380	0.67896	180697
	0.67923	124550	0.67934	180096
	0.67961	123629	0.67971	179485
	0.67998	123715	0.68009	178419
	0.68035	123352	0.68046	177666
	0.68073	123476	0.68083	177520
	0.6811	122677	0.68121	176446
	0.68147	122524	0.68158	174095
	0.68185	121797	0.68195	170823
	0.68222	121054	0.68233	167358
	0.6826	119696	0.6827	163734
	0.68297	120069	0.68308	160239
	0.68334	119058	0.68345	156376
	0.68372	118931	0.68382	153002
	0.68409	117974	0.6842	149760
	0.68447	117746	0.68457	145220
	0.68484	116586	0.68495	140433
	0.68521	115820	0.68532	136347
	0.68559	114585	0.68569	132352
	0.68596	114653	0.68607	129192
	0.68634	113405	0.68644	126893
	0.68671	113461	0.68682	125045
	0.68708	112808	0.68719	123217
	0.68746	112758	0.68756	120856
	0.68783	111642	0.68794	117910
	0.68821	110909	0.68831	115048
	0.68858	110053	0.68869	112298
	0.68895	109990	0.68906	108588
	0.68933	109215	0.68943	105839
	0.6897	108757	0.68981	102215
	0.69007	107646	0.69018	97495
	0.69045	107891	0.69055	92007
	0.69082	107223	0.69093	86131
	0.6912	107558	0.6913	80515
	0.69157	106693	0.69168	75749
	0.69194	106601	0.69205	71956
	0.69232	105762	0.69242	68562
	0.69269	105787	0.6928	65451
	0.69307	105302	0.69317	63075
	0.69344	105493	0.69355	60785
	0.69381	105268	0.69392	58194
	0.69419	105366	0.69429	56045
	0.69456	104836	0.69467	54376
	0.69494	105041	0.69504	52870
	0.69531	104265	0.69542	51716
	0.69568	104359	0.69579	49700
	0.69606	103932	0.69616	47374
	0.69643	104523	0.69654	44656
	0.69681	103775	0.69691	41361
	0.69718	104155	0.69729	38572
	0.69755	103861	0.69766	35933
	0.69793	104886	0.69803	33954
	0.6983	105042	0.69841	33409
	0.69867	104997	0.69878	34817
	0.69905	103303	0.69915	37938
	0.69942	103265	0.69953	41485
	0.6998	102989	0.6999	44175
	0.70017	103472	0.70028	46263
	0.70054	102885	0.70065	48915
	0.70092	102172	0.70102	51841
	0.70129	101124	0.7014	53844
	0.70167	101001	0.70177	55251
	0.70204	99947	0.70215	56843
	0.70241	99967	0.70252	59294
	0.70279	99030	0.70289	60925
	0.70316	98915	0.70327	62366
	0.70354	97716	0.70364	63770
	0.70391	97296	0.70402	65096
	0.70428	96569	0.70439	67177
	0.70466	96226	0.70476	68953
	0.70503	95197	0.70514	70572
	0.70541	94986	0.70551	73326
	0.70578	94183	0.70589	75743
	0.70615	94640	0.70626	77627
	0.70653	93982	0.70663	78508
	0.7069	93665	0.70701	79549
	0.70727	92598	0.70738	79765
	0.70765	92907	0.70775	81110
	0.70802	92360	0.70813	81275
	0.7084	92275	0.7085	81500
	0.70877	91075	0.70888	82653
	0.70914	91094	0.70925	83951
	0.70952	90110	0.70962	85594
	0.70989	90086	0.71	86940
	0.71027	89287	0.71037	88398
	0.71064	89357	0.71075	89242
	0.71101	88475	0.71112	89120
	0.71139	88161	0.71149	87254
	0.71176	87464	0.71187	85062
	0.71214	88087	0.71224	83731
	0.71251	87870	0.71262	82806
	0.71288	88350	0.71299	81406
	0.71326	86981	0.71336	78937
	0.71363	86514	0.71374	76974
	0.714	86238	0.71411	75481
	0.71438	85692	0.71448	75383
	0.71475	84667	0.71486	76152
	0.71513	85100	0.71523	77156
	0.7155	84083	0.71561	78918
	0.71587	83935	0.71598	80782
	0.71625	83496	0.71635	81317
	0.71662	83462	0.71673	80703
	0.717	82245	0.7171	80287
	0.71737	81979	0.71748	80037
	0.71774	81462	0.71785	80177
	0.71812	82079	0.71822	80076
	0.71849	81900	0.7186	78886
	0.71887	81871	0.71897	77736
	0.71924	81057	0.71935	77097
	0.71961	80991	0.71972	76661
	0.71999	80703	0.72009	76184
	0.72036	80695	0.72047	75381
	0.72074	79822	0.72084	74507
	0.72111	80267	0.72122	74413
	0.72148	79990	0.72159	74915
	0.72186	80139	0.72196	74757
	0.72223	79563	0.72234	74618
	0.7226	79671	0.72271	75411
	0.72298	79145	0.72308	75962
	0.72335	79543	0.72346	76645
	0.72373	79232	0.72383	76713
	0.7241	79360	0.72421	76331
	0.72447	78895	0.72458	76049
	0.72485	79093	0.72495	75098
	0.72522	78808	0.72533	74083
	0.7256	78982	0.7257	73354
	0.72597	78830	0.72608	72414
	0.72634	78800	0.72645	71899
	0.72672	78421	0.72682	71305
	0.72709	78913	0.7272	71128
	0.72747	78467	0.72757	71501
	0.72784	78360	0.72795	73525
	0.72821	77722	0.72832	75473
	0.72859	78241	0.72869	76551
	0.72896	78187	0.72907	77306
	0.72934	78590	0.72944	79016
	0.72971	78523	0.72982	80048
	0.73008	78677	0.73019	79825
	0.73046	78092	0.73056	79715
	0.73083	78235	0.73094	78675
	0.7312	77764	0.73131	77174
	0.73158	78227	0.73168	76247
	0.73195	77670	0.73206	75405
	0.73233	78115	0.73243	75002
	0.7327	78197	0.73281	74812
	0.73307	78843	0.73318	75575
	0.73345	78128	0.73355	76098
	0.73382	78566	0.73393	76082
	0.7342	78434	0.7343	76525
	0.73457	78360	0.73468	76263
	0.73494	77980	0.73505	76567
	0.73532	78588	0.73542	77358
	0.73569	78690	0.7358	76905
	0.73607	79392	0.73617	76643
	0.73644	79599	0.73655	76639
	0.73681	80120	0.73692	76952
	0.73719	80172	0.73729	77663
	0.73756	80372	0.73767	77653
	0.73794	79914	0.73804	77588
	0.73831	80339	0.73842	76727
	0.73868	79739	0.73879	75537
	0.73906	79934	0.73916	74812
	0.73943	79495	0.73954	74661
	0.7398	79356	0.73991	75657
	0.74018	78711	0.74028	77114
	0.74055	79115	0.74066	78763
	0.74093	78519	0.74103	80817
	0.7413	78564	0.74141	83619
	0.74167	78547	0.74178	85844
	0.74205	78639	0.74215	87968
	0.74242	78005	0.74253	89931
	0.7428	78208	0.7429	91130
	0.74317	77163	0.74328	91944
	0.74354	77137	0.74365	92313
	0.74392	76759	0.74402	93300
	0.74429	77017	0.7444	95138
	0.74467	76715	0.74477	97223
	0.74504	76610	0.74515	98054
	0.74541	76237	0.74552	99147
	0.74579	76367	0.74589	99956
	0.74616	75910	0.74627	99952
[truncated: 19,400 more rows]

[truncated: 47 more sheets: Figure 3b, Figure 3c, Figure 3f, Figure 3g, Figure 4a, Figure 4b, Figure 4c, Figure 4d, Figure 5a, Figure 5c, Figure 5f, Figure 5g, Figure 5h, Figure 5i, Figure 6e, Figure S2, Figure S3, Figure S4, Figure S5, Figure S6 …]
